# Supplementary material for: IRF8 Is an AML-Specific Susceptibility Factor That Regulates Signaling Pathways and Proliferation of AML Cells
Source: Cancers (Basel). 2021 Feb 12;13(4):764. doi: 10.3390/cancers13040764 (PMC7917770; doi:10.3390/cancers13040764)
Supplement: Supplementary file 1 [file cancers-13-00764-s001.zip]

Archive with 4 entries (4 files):
- SuppFigure1.pdf
- TableS1.xlsx
- TableS2.xlsx
- TableS3.xlsx
