# Supplementary material for: IRF8 Is an AML-Specific Susceptibility Factor That Regulates Signaling Pathways and Proliferation of AML Cells
Source: Cancers (Basel). 2021 Feb 12;13(4):764. doi: 10.3390/cancers13040764 (PMC7917770; doi:10.3390/cancers13040764)
Supplement: Supplementary file 1 [file cancers-13-00764-s001.zip › TableS1.xlsx]

## Sheet: Tabelle1
RT-qPCR Primers
RT hIRF8 fw	CCCCTTGCGCTCCAAACTCA
RT hIRF8 rv	ATGGATGCAGGACGCAGACG
RT hGAPDH fw	AGCCACATCGCTCAGACAC
RT hGAPDH rw	GCCCAATACGACCAAATCC
RT hOAS1 fw	AGTGAGCTCCTGGATTCTGC
RT hOAS1 rv	GGATCAAGAGTCCCACCTGA
hCXCL10 fw	GAAAGCAGTTAGCAAGGAAAGGT
hCXCL10 rv	GACATATACTCCATGTAGGGAAG
RT hIL12B fw	ACCCTGACCATCCAAGTCAAA
RT hIL12B rv	TTGGCCTCGCATCTTAGAAAG
RT hIL12RB1 fw	AGCTGCGTATGGAGTGGGA
RT hIL12RB rv	GAGGCAGGACTCAGTATCATCA
RT hMS4A7 fw	TGACAGCATGGTAGCCCTGA
RT hMS4A7 rv	CACCTGTTAAACTGACACTGGT
ChIP-pPCR Primer
ChIP hMYC -3000 fw (Control)	AACCTCCACTGCCAGAAGTCCTTA
ChIP hMYC -3000 rv (Control)	GAAATTTACCTGGCACGTGTCCCT
ChIP hTLR-4 fw	GATGACTAATTGGGATAAAAGCCAACT
ChIP hTLR-4 rv	TGGAGAGGAAGTGAAAGCGGCAACCTTA
ChIP hNCF2 fw	GCAGAAGCATTTTGGGGAACTGATCCT
ChIP hNCF2 rv	AAAATCCACAGGAAATGTCCCACCTTT
ChIP hGPR18 fw	CTGCTTTTCTAGTGCGTGGA
ChIP hGPR18 rv	TCACTTCCCTTTCTGCTGGT
ChIP hMS4A7 fw	CTTAGGGGATAGCCTTGCCA
ChIP hMS4A7 rv	AGTCATCAGGCTCCACACAA
ChIP hIL12RB1 fw	CCCATCCCTAAGGCAAGTCA
ChIP hIL12RB1 rv	TGGGTGTTCAGTTCAGGTCT
