# Supplementary material for: IRF8 Is an AML-Specific Susceptibility Factor That Regulates Signaling Pathways and Proliferation of AML Cells
Source: Cancers (Basel). 2021 Feb 12;13(4):764. doi: 10.3390/cancers13040764 (PMC7917770; doi:10.3390/cancers13040764)
Supplement: Supplementary file 1 [file cancers-13-00764-s001.zip › TableS2.xlsx]

## Sheet: Tabelle1
	CRISPR Score (Meyer et al. 2017)
	AML	Other Cancers	< -0.5 in AML, > -0,1 in Solid Cancer	p-value
CBFB	-1.37901	-0.144348	x	6.67247e-16
BCL2	-1.30806	-0.0210676	x	8.70304e-08
FKBPL	-1.24795	-0.116826	x	1.40846e-11
CENPM	-1.21853	0.011053	x	2.06197e-14
PPCDC	-1.1729	-0.188171	x	5.39443e-15
SPI1	-1.13303	-0.114133	x	8.67184e-10
LIPT2	-1.05196	-0.0519523	x	1.13841e-11
NAMPT	-1.0105	-0.193251	x	1.18594e-22
RPL35A	-1.00956	-0.185438	x	1.02055e-13
ZEB2	-0.997232	-0.183814	x	1.13365e-09
IRF2BP2	-0.995661	-0.167862	x	2.55679e-08
MED16	-0.978369	-0.181658	x	1.59512e-09
CDS2	-0.956623	-0.11255	x	7.08135e-13
GCLC	-0.924766	0.00519679	x	6.81766e-18
MTHFD1	-0.918457	-0.142966	x	5.13351e-12
SCO2	-0.904927	-0.148109	x	2.6896e-15
GFI1	-0.892656	-0.0637192	x	9.17884e-08
GNG5	-0.83293	-0.174631	x	2.17651e-06
HMHA1	-0.822568	-0.042706	x	3.57915e-09
SLC5A3	-0.811255	-0.0421031	x	7.55881e-06
UGT1A9	-0.80804	-0.0266316	x	5.56823e-15
ATXN2L	-0.794852	-0.089167	x	1.45275e-10
CDK13	-0.793961	-0.127586	x	4.1522e-10
ALAS1	-0.793546	-0.0853673	x	8.97788e-07
FAM86B2	-0.76504	0.0807947	x	1.67978e-11
PPM1D	-0.760314	-0.0603786	x	4.54601e-07
GSS	-0.759779	0.0749486	x	8.66801e-13
SPTLC2	-0.755202	-0.14625	x	2.32489e-06
IRF8	-0.754086	0.059109	x	2.11851e-07
RAF1	-0.751865	-0.0435724	x	7.25896e-07
TSC2	-0.743359	-0.0359879	x	2.094e-09
ITPK1	-0.743323	-0.115114	x	5.1644e-10
IGF1R	-0.743234	-0.111063	x	8.79404e-07
RUNX1	-0.74314	0.0538072	x	5.72859e-08
PPCS	-0.740994	-0.156398	x	2.58257e-11
CITED2	-0.740713	-0.0558535	x	1.35906e-06
NUP188	-0.730895	-0.170182	x	4.77682e-09
LDB1	-0.722927	-0.129083	x	2.02532e-07
KDM1A	-0.713964	-0.180075	x	8.95408e-11
PHLDB3	-0.713449	-0.124817	x	8.9401e-14
ALAD	-0.713236	-0.0643575	x	3.2526e-07
RUNX2	-0.711265	-0.12348	x	2.29462e-05
CTDSPL2	-0.708096	-0.151226	x	1.96253e-07
TCF3	-0.707309	0.0135141	x	3.43713e-09
C9orf41	-0.70533	0.0668503	x	1.10799e-09
FANCD2	-0.703834	-0.180648	x	2.99787e-07
HTRA2	-0.700533	-0.12702	x	1.0696e-06
GGA3	-0.698156	-0.0732169	x	4.75069e-13
MEX3C	-0.692706	-0.100905	x	6.79455e-13
TRIM52	-0.687995	-0.0744447	x	6.95786e-14
CCDC116	-0.665016	-0.0849862	x	4.78653e-13
FANCI	-0.660493	-0.176024	x	1.47014e-07
CHD8	-0.659274	-0.188691	x	1.01052e-08
HIST2H2AB	-0.653997	-0.0571343	x	7.50233e-11
KAT2A	-0.653504	-0.107053	x	3.73666e-06
HIST1H2BH	-0.652963	-0.147925	x	3.11794e-10
LMO2	-0.644692	-0.000240063	x	1.33014e-07
SMARCD1	-0.643238	-0.139494	x	4.29969e-10
TERT	-0.640075	-0.0711796	x	4.21282e-06
EIF2AK4	-0.636573	-0.114568	x	2.30929e-05
PRR12	-0.632115	-0.0673575	x	2.15113e-10
CCNF	-0.631655	-0.0960578	x	1.01372e-08
PDSS2	-0.630818	-0.187053	x	6.07361e-09
NCOR2	-0.628088	-0.153833	x	1.19747e-09
MBNL1	-0.623821	-0.122752	x	0.00227494
CCDC27	-0.623133	-0.0977688	x	1.17431e-10
MPI	-0.621161	-0.0802873	x	2.53494e-11
IQCJ-SCHIP1	-0.616075	-0.0441618	x	1.89327e-12
COQ6	-0.610179	-0.185685	x	5.57423e-11
SHOC2	-0.609274	-0.176813	x	3.19836e-05
DYRK1A	-0.609061	-0.088535	x	6.57935e-08
C15orf41	-0.608425	-0.131957	x	2.5506e-12
USP35	-0.606831	-0.197474	x	6.5445e-09
IREB2	-0.603514	-0.124375	x	1.33594e-07
BRD9	-0.603146	0.0437717	x	5.15695e-12
SUZ12	-0.596828	-0.142964	x	3.90893e-06
IRX6	-0.59376	-0.0254423	x	1.33416e-11
VPS53	-0.592225	-0.0595375	x	1.01289e-08
ARL17A	-0.591708	0.0919972	x	3.60706e-12
C18orf21	-0.58918	-0.11991	x	4.07209e-09
KIAA1614	-0.588149	-0.0290522	x	2.85653e-12
IKZF1	-0.588138	0.0972034	x	5.77544e-09
CRELD1	-0.586964	0.00450874	x	7.61917e-12
SLC4A1	-0.58465	-0.0999317	x	6.33879e-12
SOX4	-0.582325	-0.0193305	x	6.60734e-12
FLT3	-0.581235	-0.191866	x	0.0119232
CEP57	-0.58075	-0.114905	x	2.01878e-07
HIST1H3B	-0.580064	-0.188153	x	7.0161e-11
MRPL42	-0.578894	-0.137307	x	4.89235e-10
STEAP3	-0.573924	-0.160706	x	3.95248e-06
LAD1	-0.573432	0.0145489	x	1.19183e-11
SPAST	-0.570896	0.0200123	x	1.87606e-05
YLPM1	-0.569987	-0.0848127	x	6.87519e-12
UNC119B	-0.56896	-0.123945	x	1.24371e-11
PGGT1B	-0.568661	-0.0783311	x	6.02996e-11
HIST1H2AK	-0.565865	-0.0620645	x	5.20149e-08
NEFM	-0.565391	-0.0308562	x	2.66859e-11
EHMT2	-0.564719	-0.125337	x	3.9784e-09
MYH7B	-0.564496	-0.0912613	x	1.8357e-09
AUP1	-0.561503	-0.0744181	x	1.81627e-13
SHMT2	-0.55729	-0.167044	x	0.000194871
MEF2D	-0.557082	-0.0916331	x	1.64862e-05
MED13L	-0.55695	-0.0669197	x	4.16226e-06
ATAD5	-0.55667	-0.10485	x	5.50155e-11
SHOX2	-0.555644	-0.0401123	x	3.34594e-10
MEF2C	-0.553463	0.0117142	x	5.08332e-07
BAZ2A	-0.550477	-0.0836367	x	3.17157e-11
PPP1R35	-0.549408	-0.0912212	x	7.42586e-10
PPP1R18	-0.548128	-0.0628747	x	1.45496e-10
UFC1	-0.546068	-0.167997	x	5.9494e-06
TTYH1	-0.54509	0.0246926	x	8.84315e-12
SOX12	-0.544212	0.0830871	x	8.09118e-16
ZNF219	-0.543975	0.130975	x	1.07452e-13
ATXN1	-0.541395	-0.0955195	x	1.31368e-08
SECISBP2	-0.541296	-0.113898	x	3.80244e-11
SEC23B	-0.540805	-0.0845224	x	2.02982e-06
GFM2	-0.538569	-0.178181	x	2.5485e-09
DOT1L	-0.537601	-0.0156916	x	1.23346e-07
RNASEH2B	-0.535755	-0.155633	x	3.07155e-10
DNAJB2	-0.53494	0.04865	x	6.01666e-14
MTF1	-0.534678	-0.114473	x	4.67973e-07
MAD1L1	-0.531004	-0.0148457	x	1.19996e-10
FBXO41	-0.528528	-0.104595	x	1.04395e-09
PRPF40B	-0.525041	-0.053718	x	1.56231e-14
PPP1R15A	-0.521898	-0.171986	x	2.09043e-09
SUPT7L	-0.519163	-0.0369038	x	6.98304e-09
TAF15	-0.517914	-0.0163576	x	1.18971e-14
C16orf91	-0.517101	-0.165268	x	6.06909e-12
PEX5	-0.515929	-0.069211	x	1.92765e-07
MED23	-0.5151	-0.160395	x	3.99851e-07
PAPD5	-0.513131	-0.171417	x	9.46089e-09
FANCG	-0.513091	-0.162116	x	4.47714e-06
MRPL11	-0.511299	-0.111599	x	7.71419e-12
DNAH10	-0.508953	-0.158243	x	2.39714e-07
GSG2	-0.508854	-0.0947854	x	1.19541e-11
CAB39	-0.504006	-0.147552	x	4.37265e-09
AXIN1	-0.503575	-0.000744802	x	8.14737e-10
PDSS1	-0.500292	-0.163536	x	1.94938e-08
HIVEP3	-0.50019	-0.113442	x	1.4008e-08
TXNL4A	-2.02052	-1.51494		2.68098e-08
TRMT112	-1.85858	-1.36395		4.79639e-09
PTPMT1	-1.85117	-0.686834		1.03275e-13
DNM2	-1.77811	-0.923001		3.47232e-11
ATP2A2	-1.77305	-1.13205		7.66315e-11
DBR1	-1.7456	-1.43466		2.2421e-08
GMPPB	-1.7435	-0.75478		2.11041e-14
ANKRD20A2	-1.73369	-0.788259		5.2786e-11
RPP21	-1.73178	-1.24691		4.17534e-09
RRM1	-1.72443	-1.35389		1.8303e-08
GPN2	-1.72362	-1.15183		1.1366e-10
RUVBL2	-1.71666	-1.25608		6.78537e-08
RPL8	-1.70694	-1.21393		1.00866e-09
CCT2	-1.70676	-1.03981		1.15587e-12
GINS2	-1.70635	-1.50817		1.39916e-06
RPL36	-1.69868	-0.907486		1.08859e-08
RPS8	-1.69614	-1.08007		3.10224e-09
RPL15	-1.69071	-0.850469		2.5344e-11
ATP6V1A	-1.68449	-1.17127		1.77856e-10
ATP6V0C	-1.67716	-1.39716		5.44353e-07
MYC	-1.66459	-1.34838		6.68381e-06
USP17L12	-1.66458	-0.280458		5.05905e-13
PRPF8	-1.66453	-1.34372		1.53016e-06
XPO1	-1.66296	-1.23943		1.11557e-09
EIF2S1	-1.66195	-1.51919		0.0032301
SNRPF	-1.66004	-1.44493		0.00203188
NELFB	-1.65957	-1.15173		2.50421e-07
RPL13	-1.65903	-0.962978		8.38738e-12
DYNC1H1	-1.6564	-1.11092		1.55922e-07
POLR2L	-1.65137	-1.68125		0.644547
RPL18	-1.64795	-1.29024		7.22606e-06
CDC45	-1.63827	-1.47539		9.56548e-05
RCC1	-1.63222	-1.16783		4.19757e-09
SF3A1	-1.6272	-1.43567		6.41461e-05
RRM2	-1.61988	-1.48317		0.0061672
BUB3	-1.60347	-1.5846		0.0606896
EEF2	-1.59183	-1.57211		0.615327
PRMT5	-1.58795	-0.980108		1.5977e-10
CCT3	-1.58424	-1.49003		0.00394265
SF3B3	-1.57439	-1.23052		1.89548e-12
WDR43	-1.57371	-1.35475		0.00290293
SARS	-1.57206	-1.57104		0.297953
ESPL1	-1.57017	-1.40385		0.000273348
IMP3	-1.56943	-0.994337		2.21115e-09
EXOSC6	-1.56501	-1.00265		8.11593e-11
SRSF2	-1.56342	-1.38468		0.000833608
PSMG3	-1.56244	-0.84444		1.24178e-10
C1orf109	-1.55858	-1.40736		0.0619952
RUVBL1	-1.55145	-1.43119		0.00031877
RAN	-1.55077	-1.78896		2.33325e-07
EIF4A3	-1.54698	-1.04429		8.04696e-14
ALG2	-1.54485	-1.08878		6.59271e-08
PCNA	-1.54241	-1.44377		0.00344283
VCP	-1.53816	-1.36633		0.00250312
YARS2	-1.53551	-1.1038		1.64787e-09
RPL3	-1.5327	-1.1075		1.12724e-06
LRR1	-1.53061	-1.30935		0.000152245
IARS	-1.53022	-1.00889		5.52746e-11
DTYMK	-1.52826	-1.23301		2.07543e-06
GNB2L1	-1.5244	-1.40243		0.00197466
RPS19	-1.52185	-1.1173		2.75518e-07
RPL23A	-1.51831	-0.895451		6.18113e-09
DHX33	-1.51377	-1.04131		2.8271e-10
RNGTT	-1.51141	-1.38132		0.000832605
RPL32	-1.51054	-1.14012		7.37016e-05
KPNB1	-1.5062	-1.48126		0.167878
HSPA5	-1.5007	-1.01478		3.16081e-08
PRPF38B	-1.49836	-1.12484		3.90016e-08
UMPS	-1.49482	-0.41648		3.39194e-16
DDX49	-1.49411	-1.29925		0.000238387
CDC16	-1.4863	-1.35561		0.000222939
PRPF19	-1.48257	-1.4046		0.00556878
QARS	-1.48166	-1.08394		5.30776e-09
POLR1B	-1.47418	-0.908659		9.24863e-12
DDX56	-1.47278	-1.18957		2.19454e-06
TUBB	-1.47129	-1.21999		4.0835e-05
TFRC	-1.46927	-0.726937		1.01774e-09
RPL11	-1.46445	-1.30705		0.0243988
HARS	-1.45955	-1.02087		6.37782e-08
RPL23	-1.45563	-1.49396		0.0201836
EIF6	-1.45405	-0.837127		8.48986e-11
NDNL2	-1.4499	-0.76828		2.51291e-11
ATP1A1	-1.44951	-1.06832		0.00247117
RPS13	-1.44611	-1.28465		8.04324e-05
SSU72	-1.44475	-1.07636		3.84083e-07
POLE2	-1.4428	-1.23741		0.000438925
NAA25	-1.44181	-0.611633		8.74829e-18
C21orf59	-1.43198	-1.08145		7.68835e-09
RPL14	-1.43179	-1.15638		4.22144e-06
HDAC3	-1.42723	-0.947085		1.42675e-10
MARS	-1.42111	-1.04746		3.37555e-08
FARSA	-1.41905	-0.725928		1.66161e-11
CKAP5	-1.41811	-1.07178		2.14047e-06
WDR75	-1.41609	-1.10437		3.70592e-06
PFAS	-1.41165	-0.34077		6.94988e-14
RPL37	-1.41128	-1.52301		0.00527936
NCBP2	-1.41027	-1.31413		0.53816
SRSF1	-1.40921	-0.894144		2.70494e-10
RPS3A	-1.40561	-0.926309		2.79985e-08
CDIPT	-1.40495	-0.887716		1.8118e-09
POLR3H	-1.40379	-1.29296		0.00127234
KIF11	-1.40318	-1.485		0.315938
RAD9A	-1.40283	-0.931792		8.71358e-12
PSMA7	-1.40142	-1.16901		3.22441e-08
DHODH	-1.40089	-0.470788		9.15041e-15
RPL38	-1.40074	-0.877943		8.57989e-11
CAD	-1.39939	-0.308974		5.1423e-16
UTP20	-1.39615	-1.02617		3.78728e-05
EIF3D	-1.3869	-0.950946		2.42318e-08
RPS6	-1.38341	-1.27608		0.337435
TIMELESS	-1.38038	-1.20044		1.87318e-05
SPATA5L1	-1.3779	-1.07651		5.7748e-06
CTPS1	-1.37778	-0.604907		6.30488e-08
MED1	-1.37391	-0.64949		1.82476e-10
DDX21	-1.37198	-0.616915		5.02596e-13
WDR74	-1.3717	-1.07806		7.88771e-07
RPS9	-1.37109	-1.2651		0.00236303
OGDH	-1.37088	-0.414792		3.94904e-12
MARS2	-1.37056	-0.935088		7.07996e-09
PRPF31	-1.36853	-1.2313		0.000464062
TUBGCP2	-1.36786	-1.17669		6.76626e-06
SMC3	-1.36784	-0.96555		8.40837e-08
CEBPA	-1.36717	-0.254241		1.99123e-07
PELP1	-1.36371	-1.1747		0.00207688
VARS	-1.36365	-1.00421		2.09445e-08
PHF5A	-1.35872	-1.377		0.369285
USP5	-1.35686	-1.05166		4.23537e-08
HSPA9	-1.35357	-1.18484		3.72144e-05
VPS25	-1.35351	-1.43223		0.0453847
ERCC2	-1.35332	-0.783642		1.17074e-11
WDR77	-1.35092	-1.04628		6.53309e-06
DDX23	-1.35015	-0.827594		2.80237e-11
RFC2	-1.34967	-1.25271		0.00533848
SMU1	-1.34597	-1.4368		0.000201362
NARS	-1.345	-1.24557		0.00105057
CDCA8	-1.34446	-1.37291		0.199679
POLR2C	-1.34292	-1.135		3.4303e-08
RFC3	-1.34212	-1.2627		0.000181914
EFTUD2	-1.34146	-0.961941		2.01898e-10
ENO1	-1.34113	-0.575393		2.72036e-11
RPL27A	-1.3396	-1.02807		3.20023e-05
U2AF2	-1.33357	-1.14949		1.26278e-05
WDR1	-1.33018	-0.724135		7.48844e-07
ZBTB11	-1.32995	-0.985449		1.11372e-07
PSMB4	-1.32961	-1.32465		0.510038
PPAT	-1.32891	-0.44552		1.84458e-19
ALDOA	-1.3283	-1.0957		0.000788124
ATP6V1F	-1.32796	-1.29201		0.723266
DDOST	-1.32726	-0.778662		1.7271e-11
RPS14	-1.32485	-0.959253		1.41315e-06
NOP58	-1.32367	-1.09848		2.79207e-07
WBSCR22	-1.32336	-1.10796		1.65829e-05
MVD	-1.32249	-0.720814		6.66904e-10
MYB	-1.3215	-0.316405		2.15327e-10
CCT4	-1.3169	-1.30135		0.270809
PLK1	-1.31499	-1.29098		0.0818073
DNAJC9	-1.31494	-0.899231		4.40764e-10
COPB2	-1.31094	-1.1952		0.111355
ARL2	-1.3106	-1.14963		0.000191363
SNRPD3	-1.30968	-0.858661		2.39974e-09
GAPDH	-1.30709	-0.94697		5.88625e-09
PRPF6	-1.30691	-1.04631		3.02141e-06
POLE	-1.30601	-1.14321		0.000500581
TBCC	-1.30406	-0.885531		5.06337e-09
ADSL	-1.30247	-0.787854		1.98014e-15
RPL37A	-1.30235	-0.925299		5.45361e-10
ATIC	-1.29975	-0.364433		1.91723e-18
ECD	-1.29768	-1.06045		3.27093e-08
RPS23	-1.29729	-0.827229		4.18565e-09
RABGGTA	-1.29681	-1.09615		8.11026e-06
RPS16	-1.29239	-1.21789		0.112022
EIF3G	-1.29229	-1.10641		0.013852
EXOSC4	-1.29215	-0.982146		1.00931e-06
CIAO1	-1.29088	-1.11654		0.000175025
RFC5	-1.28801	-0.848617		9.36414e-13
NUP85	-1.288	-1.04422		1.71633e-06
PSMD14	-1.28722	-1.49352		6.89991e-09
PRMT1	-1.28349	-1.01697		3.88364e-07
DHDDS	-1.28288	-1.13371		2.28487e-05
RPL9	-1.28018	-1.29046		0.265359
NCAPD2	-1.2798	-0.752185		2.80866e-10
RPL7A	-1.27747	-1.04349		8.93019e-05
NUP160	-1.27646	-0.726321		4.58226e-13
GART	-1.2751	-0.214788		9.88587e-20
POLR2I	-1.27416	-1.38885		0.142672
RPS11	-1.27015	-1.3915		0.000242615
RPL4	-1.26652	-1.38342		0.000219812
RPL12	-1.26587	-1.52469		4.36701e-08
POLR2B	-1.26283	-1.25673		0.884956
GOLGA6L1	-1.2609	-0.468043		3.89438e-11
NDOR1	-1.25646	-0.823523		2.7925e-09
POLR2A	-1.25409	-1.27466		0.381551
FARSB	-1.25385	-1.44166		1.78036e-05
YRDC	-1.25343	-1.35838		0.000143176
HSPE1	-1.25305	-1.07399		3.78607e-05
CIRH1A	-1.25175	-1.40234		3.9912e-05
TARS2	-1.24792	-0.760377		2.43944e-11
CCNH	-1.24596	-0.857915		4.93943e-07
DPAGT1	-1.24501	-1.40235		0.0469835
GPN3	-1.24318	-1.02462		1.78914e-07
PSMB3	-1.24235	-1.64682		4.34428e-08
PSMC3	-1.24147	-1.05445		7.04747e-05
RPL5	-1.23842	-1.07179		0.000181426
SPC24	-1.23767	-1.37975		0.135379
PTCD1	-1.23765	-0.473922		1.52417e-12
NRDE2	-1.23684	-0.901615		2.24787e-09
SMC2	-1.23503	-1.16213		0.0149865
DHFR	-1.23356	-0.57949		3.10585e-12
SF1	-1.23213	-1.29174		0.0280647
NOP16	-1.23185	-0.960043		5.32467e-07
RPLP0	-1.23173	-1.14771		0.164581
HAUS5	-1.2313	-1.10966		0.0036372
PPP4C	-1.22783	-0.959365		5.77985e-06
CLP1	-1.22775	-1.00116		4.75825e-07
CDK6	-1.22706	-0.436685		3.17466e-05
CCT6A	-1.22247	-0.681422		5.03187e-11
MRPS16	-1.22154	-0.623259		9.40575e-09
SEC61A1	-1.2188	-1.08236		0.000127112
WDR18	-1.21571	-1.1699		0.0141864
MED11	-1.21537	-1.23822		0.674963
TUT1	-1.21423	-1.05191		0.00759087
DOLK	-1.21387	-0.540763		5.03794e-14
PSMB6	-1.21321	-1.36882		0.00117432
PES1	-1.21254	-0.818164		1.39266e-09
CCT5	-1.21237	-0.800877		2.60773e-09
EIF5	-1.2116	-1.11817		0.00243438
ANAPC11	-1.20946	-1.26404		0.0455803
CDC123	-1.20945	-1.53017		1.37654e-07
TRAPPC1	-1.20846	-1.08286		5.99086e-05
CDT1	-1.20412	-1.03917		0.00341081
DNLZ	-1.20178	-0.41837		4.69564e-16
PSMC5	-1.20067	-1.05601		1.17305e-05
DHX15	-1.19903	-1.04654		0.000410558
GEMIN5	-1.19707	-1.18775		0.355323
MCM2	-1.19703	-1.04426		0.000293308
DIS3	-1.19697	-0.681544		2.32821e-08
PSMA6	-1.19651	-1.54858		1.4803e-08
AURKB	-1.19648	-1.13591		0.0423922
SEPSECS	-1.19464	-0.556764		4.90754e-09
PMVK	-1.1932	-0.476203		2.72006e-12
SEPHS2	-1.19243	-0.65613		3.08068e-09
C9orf114	-1.19042	-1.09004		0.0260325
PGD	-1.19033	-0.7985		2.99859e-10
NOB1	-1.18996	-0.875448		2.18166e-06
FAM96B	-1.18983	-0.950831		2.20043e-07
DAD1	-1.18944	-1.12526		0.0801273
HEATR1	-1.18828	-1.04069		0.00932396
PCBP1	-1.18729	-1.03639		0.00555135
MCM7	-1.18648	-1.12221		0.0899499
PMF1	-1.18584	-0.98913		2.78818e-08
FPGS	-1.18488	-0.358384		8.3292e-16
DDX54	-1.18482	-1.05728		0.000528539
MAK16	-1.18354	-1.30988		0.13194
PDCD2	-1.1819	-1.06542		0.812015
TRRAP	-1.17891	-1.10501		0.03154
TRMT61A	-1.17626	-0.358715		9.26479e-14
DCTN5	-1.17618	-1.00187		0.000251498
SF3B5	-1.17602	-1.26216		0.0136801
TARS	-1.1759	-1.26169		0.0898374
RPS3	-1.17382	-1.06903		0.00600876
MRPL57	-1.17336	-0.791734		1.8633e-06
INTS3	-1.17316	-1.17673		0.608242
SEC13	-1.17026	-1.13222		0.149775
SF3A2	-1.16893	-1.21801		0.97289
NUDT21	-1.16871	-1.25199		0.000276158
TELO2	-1.16851	-0.658384		3.98694e-14
GFPT1	-1.16688	-0.34364		1.89698e-15
PPP2CA	-1.16624	-0.828403		0.000164231
BYSL	-1.16521	-0.992847		0.000134946
POP5	-1.16519	-1.23884		0.0189481
TP53RK	-1.16474	-0.592225		5.99106e-10
DUT	-1.16369	-1.19649		0.106979
MAU2	-1.16362	-0.581095		5.29987e-10
CDK1	-1.16359	-1.36843		2.80966e-06
NHP2L1	-1.16317	-1.1185		0.178993
ANKLE2	-1.16192	-1.42438		2.56396e-08
UTP23	-1.16064	-0.638776		2.23349e-10
TONSL	-1.16047	-1.05145		0.000264252
MYBBP1A	-1.15751	-0.66613		4.68784e-07
PRIM1	-1.1574	-1.07845		0.196386
NFS1	-1.15685	-1.14133		0.137026
YARS	-1.15672	-1.41224		4.89708e-06
MASTL	-1.1563	-1.36601		6.61511e-08
SNAPC5	-1.15512	-1.14712		0.727094
PAFAH1B1	-1.15458	-1.41098		9.48885e-06
VPS28	-1.15367	-0.824787		1.49638e-07
PHB2	-1.15319	-0.877689		4.15989e-07
UBA3	-1.15247	-0.799687		2.19312e-09
WDR3	-1.15212	-0.855051		2.08259e-09
SNRNP25	-1.15138	-1.15928		0.340537
POLD2	-1.15069	-0.701422		2.8489e-11
XRCC3	-1.15016	-0.690088		8.31275e-08
ARMC7	-1.14979	-1.03872		0.0224348
GTF2B	-1.14973	-1.08348		0.000159686
NSMCE1	-1.14878	-0.726244		2.25125e-10
ATP6V1B2	-1.14823	-1.36404		2.02798e-05
TPI1	-1.14762	-0.715527		7.70287e-12
RTEL1	-1.14677	-0.436		5.41509e-10
MRPL41	-1.14624	-0.623224		5.87112e-07
TERF2	-1.14604	-0.837382		8.10963e-08
BUB1B	-1.14602	-1.1363		0.184679
NOC4L	-1.14559	-0.938734		2.42799e-07
ATP5D	-1.14515	-0.671042		6.85288e-08
METTL16	-1.14288	-1.02079		0.000597439
GPS1	-1.14154	-0.867749		3.31941e-08
RPS15	-1.14068	-0.845491		1.7349e-08
FNTB	-1.13931	-0.901979		2.21749e-07
CPSF1	-1.13928	-1.1206		0.0301298
UBE2M	-1.13839	-1.0479		0.00902705
ZNHIT2	-1.13703	-1.09738		0.221887
DDX46	-1.13346	-0.497025		3.65091e-13
ZPR1	-1.13283	-1.19512		0.0915324
RAD51D	-1.13251	-0.74564		1.22785e-07
BIRC5	-1.12913	-1.18476		0.373322
WEE1	-1.12889	-1.50612		4.44569e-11
AQR	-1.12731	-0.828851		1.16538e-07
CDC20	-1.12718	-1.20955		0.0493302
PSMA3	-1.12692	-1.5245		6.77352e-08
POLR1A	-1.12517	-1.14149		0.5815
PSMB7	-1.12452	-0.769596		2.80921e-06
PSMD11	-1.12311	-0.883479		2.8482e-09
NOP9	-1.12288	-0.790108		1.93431e-07
TYMS	-1.12196	-0.367313		2.91957e-06
TTC27	-1.12165	-1.03062		0.138102
LSM2	-1.12143	-1.43289		2.84106e-06
ATP6V0B	-1.12031	-1.1393		0.376925
PET117	-1.11947	-0.461354		4.30968e-11
TKT	-1.11826	-0.487188		4.82339e-11
SS18L2	-1.11796	-1.54609		5.85921e-08
TAF6	-1.11796	-1.1019		0.82233
TTI1	-1.11745	-0.792145		8.64012e-08
PNKP	-1.11718	-0.598463		7.39898e-08
LUC7L3	-1.11586	-1.35241		6.5726e-07
CDC27	-1.11505	-1.2996		1.34349e-05
RPS2	-1.11458	-0.803627		5.33377e-08
PWP2	-1.11364	-1.10801		0.63317
CYCS	-1.11258	-0.719598		5.47309e-09
UQCRC2	-1.11237	-0.581216		2.53632e-18
SCAP	-1.11179	-0.914004		0.00598073
NUP43	-1.11168	-1.13017		0.813118
TIMM10	-1.11159	-1.13581		0.337776
NUDC	-1.11154	-0.7588		6.31294e-11
ACO2	-1.11029	-0.47579		8.56129e-08
SHQ1	-1.10963	-0.852311		2.57334e-07
SNRNP200	-1.10963	-1.54666		7.40867e-08
AP2S1	-1.10937	-0.686047		6.32583e-06
COPB1	-1.10881	-1.37386		4.93686e-05
CTU2	-1.10833	-0.733374		1.72643e-06
MCM3	-1.10718	-0.708922		1.21995e-09
NPIPA1	-1.10621	-0.598193		2.50867e-10
CHAF1A	-1.10511	-0.995203		0.0227131
NOP2	-1.10485	-1.00388		0.00574319
NHP2	-1.10324	-0.754757		1.44204e-07
SMG5	-1.10262	-0.772862		6.40391e-07
RPTOR	-1.10173	-0.758934		2.7355e-07
SRBD1	-1.0999	-1.12217		0.845606
SART1	-1.09968	-0.797197		2.62344e-07
BUD31	-1.09945	-1.28789		0.000136806
SNAPC4	-1.09898	-0.675503		4.80945e-10
NDC80	-1.09786	-1.0775		0.818652
POLR1C	-1.09759	-1.4132		1.04445e-12
MCM5	-1.09752	-1.10803		0.833628
CDK9	-1.09571	-0.997269		0.040607
GRWD1	-1.09514	-0.772001		3.62037e-07
RBM8A	-1.09456	-1.12337		0.158564
PSMD2	-1.09289	-0.830495		0.000141851
RPA1	-1.0927	-1.22542		0.0826896
KARS	-1.09188	-1.22699		5.89202e-05
RPS7	-1.0888	-0.679528		5.13321e-07
PKM	-1.08822	-0.814415		5.20398e-07
NAT10	-1.08796	-0.842859		8.80774e-09
RPL17	-1.08774	-1.04398		0.867803
SNRPD1	-1.08757	-1.58033		2.85979e-12
EARS2	-1.08727	-0.676358		1.63527e-13
TWISTNB	-1.08692	-0.807882		9.53205e-06
FEN1	-1.08672	-0.85783		1.4703e-05
XAB2	-1.0858	-1.29092		4.9073e-06
POLR2D	-1.08558	-1.16587		0.0079778
ELP6	-1.08546	-0.975622		0.0397418
TOP1	-1.08502	-0.639922		1.02986e-07
CHMP6	-1.08404	-1.24402		0.00118236
HUS1	-1.08356	-0.429074		4.39055e-13
GFER	-1.08296	-0.649331		2.13937e-08
SARS2	-1.08271	-0.600019		1.44049e-14
IPO13	-1.08229	-0.799799		3.32709e-07
DONSON	-1.08167	-1.40064		2.2395e-07
ZBTB8OS	-1.08064	-0.297575		6.09351e-11
EIF3B	-1.08054	-1.04791		0.340892
FAU	-1.07973	-1.3781		3.01355e-10
NPLOC4	-1.07935	-0.885626		0.000362837
CSE1L	-1.07923	-0.957066		0.00200143
POLR2G	-1.07837	-0.95482		2.27431e-05
MRPL20	-1.07822	-0.478595		1.06881e-08
ORAOV1	-1.07739	-1.20254		0.0149939
DDB1	-1.07699	-1.34934		1.47112e-07
SUPV3L1	-1.07527	-0.897708		9.99265e-06
RPL13A	-1.07501	-0.348306		1.59545e-10
EIF3CL	-1.07344	-1.13674		0.0135413
MCL1	-1.07293	-0.455365		3.84797e-07
DPH3	-1.07236	-0.908022		0.000948124
MRPL43	-1.0711	-0.73996		6.85224e-07
GNB1L	-1.06936	-0.748417		8.52561e-09
DNAJA3	-1.06753	-0.659895		1.13768e-11
EEFSEC	-1.0673	-0.440964		1.80796e-10
PAK1IP1	-1.06649	-1.01019		0.0366621
SAE1	-1.066	-1.16175		0.107126
PREB	-1.06426	-0.722085		1.26717e-08
KRI1	-1.06417	-0.875747		0.00131639
ADSS	-1.06353	-0.32125		1.67108e-10
PSMD3	-1.06269	-1.09818		0.0518662
PSMA1	-1.06186	-1.48273		2.46739e-12
MRPS6	-1.06087	-0.642147		2.69832e-10
RPL6	-1.06028	-0.788852		0.000758883
SF3A3	-1.05918	-0.968063		0.0152599
ISCU	-1.05796	-1.10621		0.193282
HINFP	-1.0578	-0.948182		0.00198398
KAT8	-1.0567	-0.804392		2.07488e-06
ELAC2	-1.0555	-0.771928		2.23206e-07
DDX51	-1.05445	-0.763411		3.64542e-06
RARS	-1.05425	-0.566148		8.93715e-12
HSCB	-1.0538	-0.584222		4.24298e-10
SDHA	-1.05318	-0.401617		3.67992e-16
HNRNPH1	-1.05207	-1.00034		0.0191404
AARS	-1.05199	-1.33587		6.47186e-14
POLG2	-1.0519	-0.498422		9.81167e-12
NUP93	-1.05159	-1.13132		0.00209319
WDR61	-1.05112	-0.630302		8.09174e-09
RPS18	-1.05106	-0.934269		0.11122
NVL	-1.05074	-0.931648		0.000777695
EIF1AD	-1.05032	-1.07185		0.0299755
PSMD6	-1.05029	-1.18399		0.00101229
HNRNPK	-1.04974	-1.35671		2.15766e-07
ANAPC2	-1.04971	-1.06102		0.94164
WDR55	-1.04967	-0.986937		0.0124526
GUK1	-1.04863	-1.2087		0.00114777
UROD	-1.04834	-0.587795		5.02471e-08
MCMBP	-1.04783	-0.626691		2.62786e-10
RABGGTB	-1.04706	-1.1063		0.000682158
CLNS1A	-1.04611	-1.21135		0.00225671
CPSF2	-1.04526	-0.944493		0.00107587
CHORDC1	-1.04525	-0.809745		0.00027478
IARS2	-1.04476	-0.889374		0.00322758
TSEN34	-1.04451	-0.527315		1.87192e-08
FARS2	-1.04132	-0.589135		3.52282e-15
ZNF574	-1.04113	-0.649661		1.11875e-07
USP39	-1.04099	-0.487569		3.24565e-10
URB2	-1.04075	-0.584431		3.4884e-09
PRC1	-1.04063	-1.09377		0.0285356
RPS28	-1.04063	-1.05659		0.381711
RPL18A	-1.04056	-1.00868		0.464441
ORC6	-1.03873	-1.12949		0.00134175
ACTL6A	-1.0378	-1.07374		0.139727
FDXR	-1.03745	-0.687523		1.51456e-08
SRRT	-1.03688	-0.585713		2.47316e-07
PFN1	-1.03648	-0.723778		2.18429e-06
COA5	-1.03624	-0.356881		6.26639e-13
DARS	-1.03589	-0.898238		3.32804e-05
ZMAT2	-1.03575	-1.24629		1.97333e-09
THOC7	-1.03486	-1.00683		0.281485
ACTR8	-1.03464	-0.819991		2.61961e-05
WNK1	-1.03453	-0.866553		0.00019972
PPIL2	-1.03419	-0.640713		9.21745e-09
NUP133	-1.03415	-1.03742		0.723879
WDR12	-1.03379	-0.974874		0.0011216
EIF5B	-1.03344	-0.387623		8.21011e-11
EIF4G1	-1.03321	-0.638355		2.16202e-07
PUF60	-1.03314	-1.28893		0.00973967
SOD1	-1.03285	-1.20596		5.58349e-05
ISG20L2	-1.03172	-0.541274		5.07862e-12
SNRPE	-1.03159	-1.27418		4.5996e-05
TANGO6	-1.02982	-1.01704		0.377959
EXOSC7	-1.02927	-0.71746		3.18454e-09
DNAJC17	-1.02851	-1.27681		2.19173e-05
DDX27	-1.02842	-0.700329		3.4683e-07
GEMIN4	-1.0279	-0.696907		3.42312e-09
HMGCR	-1.02786	-0.627936		4.37344e-09
ELL	-1.02745	-0.955931		0.0601794
RPLP2	-1.02701	-1.15629		3.92843e-05
TMX2	-1.02663	-0.474179		8.53967e-12
LIAS	-1.02627	-0.293787		1.14619e-21
TBCB	-1.02565	-1.09223		0.123912
DTL	-1.02548	-1.20755		0.000144306
RRS1	-1.02274	-0.940003		0.00974106
NRF1	-1.02104	-0.814295		0.000147287
NOL6	-1.02007	-0.902917		0.159162
POP7	-1.01878	-0.603917		4.10365e-08
MTG2	-1.01847	-0.482626		1.92506e-14
RAE1	-1.01828	-1.06248		0.00750433
CCNA2	-1.01799	-1.03728		0.272487
PSMA2	-1.01789	-1.24583		2.19589e-06
EMC7	-1.01776	-0.753621		2.10256e-06
RPN1	-1.01741	-0.975183		0.00207502
COQ4	-1.017	-0.571109		8.47113e-10
SCD	-1.01625	-0.567926		2.98926e-05
N6AMT1	-1.01566	-0.542493		4.35082e-07
LARS2	-1.01414	-0.547911		1.00418e-13
GRPEL1	-1.01398	-0.923031		0.00466138
HIST2H2AA3	-1.01386	-0.375565		5.79909e-10
SMC5	-1.013	-0.509353		3.58955e-13
ANAPC5	-1.01268	-0.725252		4.2713e-07
SF3B2	-1.01248	-0.933242		0.0292854
NOL10	-1.01225	-1.10365		0.000150584
HNRNPU	-1.01145	-0.836588		0.000206325
MPHOSPH10	-1.01097	-0.783115		4.53398e-07
PSMC4	-1.01092	-0.618342		4.1917e-09
GTF3A	-1.01076	-0.963772		0.602784
POLR3A	-1.0107	-1.42851		5.43711e-09
PRPF4	-1.01035	-0.813191		4.16449e-06
FBXW11	-1.01015	-0.280306		1.25473e-07
CHMP4B	-1.00995	-0.812461		0.000132079
SUPT5H	-1.00801	-1.08084		0.428181
ELP5	-1.00735	-1.04017		0.238441
AHCY	-1.00658	-0.691431		2.10612e-09
TSEN54	-1.00547	-0.75393		5.39998e-08
PSMD13	-1.00529	-1.02198		0.707304
CFL1	-1.00462	-0.558509		6.86364e-09
RFT1	-1.00455	-0.870284		3.99258e-05
RANGAP1	-1.00451	-0.816902		9.96369e-06
STK11	-1.0043	-0.208439		2.45307e-12
ATP5B	-1.00393	-0.66625		5.27141e-07
CEBPZ	-1.0033	-0.711827		2.39333e-06
DNAJC11	-1.00294	-0.610279		1.71208e-06
POLA2	-1.00278	-0.820575		4.54226e-06
PSMD4	-1.00261	-1.15496		0.00120827
RPS15A	-1.00237	-1.16773		6.26562e-07
SNRPD2	-1.0021	-1.26182		4.15928e-06
C16orf72	-1.00188	-0.415892		3.35894e-10
ABHD11	-1.00171	-0.463074		5.63186e-08
CENPW	-1.00024	-1.17422		0.00014649
SLC7A6OS	-1.00003	-0.92086		0.000787004
RPS25	-0.999713	-1.03067		0.187774
GTF3C1	-0.999545	-0.595055		9.15386e-11
UTP6	-0.999542	-0.412443		1.94711e-15
TUBG1	-0.998643	-0.962936		0.186321
SDHB	-0.998326	-0.464141		2.40382e-11
WDR92	-0.998033	-0.761856		0.000867347
MED30	-0.998007	-1.30932		1.85034e-06
NOC2L	-0.997877	-0.556663		1.93865e-08
UBE2I	-0.997649	-0.847144		0.000102732
BCS1L	-0.997176	-0.462997		1.337e-14
RBM39	-0.996372	-0.966025		0.0625153
RPS5	-0.996173	-0.769343		2.96859e-06
RAD51	-0.994396	-0.792953		1.05014e-05
UBL5	-0.994384	-1.20446		0.000111519
PFDN6	-0.992927	-0.957251		0.269165
IMP4	-0.992509	-1.00546		0.227528
CARS	-0.991853	-1.08544		0.076211
COPS6	-0.990374	-1.20647		0.000349036
LONP1	-0.990276	-1.12579		0.000322845
MRPS34	-0.99011	-0.580942		1.77237e-07
CDC5L	-0.990092	-1.24056		2.07489e-07
TOP2A	-0.989863	-1.25881		8.41576e-09
ETF1	-0.989611	-1.39545		1.85479e-11
RPL35	-0.98889	-0.970435		0.542923
LSM11	-0.988831	-0.554112		2.77434e-09
WARS	-0.987634	-0.958803		0.203219
CCT8	-0.986141	-0.793226		1.68912e-05
NCBP1	-0.985444	-1.00731		0.0197336
DDX20	-0.985285	-0.656354		3.6138e-07
FIP1L1	-0.985236	-0.734735		4.41165e-05
MTPAP	-0.984896	-0.754671		5.38074e-17
RPS27A	-0.984597	-0.987701		0.112587
MRPS24	-0.984445	-0.590252		1.10127e-09
NUBP1	-0.984232	-0.694466		9.96098e-09
MDN1	-0.983647	-1.03549		0.34893
CCDC115	-0.983198	-0.857976		0.00013538
RBM19	-0.982399	-0.813592		0.000311125
EIF4A1	-0.982317	-1.09225		0.0492625
NIP7	-0.981964	-1.35823		1.02853e-12
FBL	-0.981872	-1.15669		4.94873e-06
COX15	-0.981533	-0.494702		9.69217e-13
NOL9	-0.980903	-0.956631		0.512222
CSTF1	-0.980895	-0.868739		0.0168158
TBCA	-0.980751	-0.849945		0.000705366
NSF	-0.980707	-1.09687		0.0023574
RBX1	-0.980683	-0.443641		1.77569e-10
C10orf2	-0.980675	-0.511299		5.5919e-14
CAPZB	-0.980441	-0.983644		0.703458
PWP1	-0.980416	-0.669309		3.19691e-07
TEX10	-0.980089	-0.621048		5.53832e-07
DDX1	-0.980072	-0.464063		8.82181e-13
CCT7	-0.980038	-0.462435		2.8993e-13
POLR3K	-0.979327	-1.25247		5.07511e-06
POLR3C	-0.979171	-0.699273		8.81508e-07
IMPDH2	-0.978146	-0.477281		6.77156e-06
PPP6C	-0.977909	-0.76544		0.000152539
OSGEP	-0.977723	-1.16984		7.68517e-05
CHMP2A	-0.97525	-1.11879		0.00695387
ABCF1	-0.973163	-0.745313		3.72412e-07
MRPL53	-0.972638	-0.699168		5.33261e-07
PSMC2	-0.971773	-0.824897		7.4571e-05
UFD1L	-0.971692	-0.893968		0.238256
PCF11	-0.970707	-0.952322		0.659621
CDC23	-0.970216	-1.26909		6.27575e-09
COASY	-0.969652	-0.623797		2.67953e-07
CHERP	-0.967123	-1.0062		0.581716
MRPS25	-0.966829	-0.472969		7.9786e-09
YTHDC1	-0.965397	-0.467891		4.4363e-08
INTS9	-0.965366	-1.16886		0.00207225
THOC3	-0.964425	-0.813501		1.79552e-05
CD3EAP	-0.964273	-0.405216		1.04611e-09
NCAPH2	-0.963643	-0.744969		0.037913
TOMM22	-0.963441	-1.02962		0.0612536
UPF2	-0.962968	-0.84876		0.00018438
EIF3I	-0.962349	-1.06402		0.00379713
TNPO3	-0.961899	-0.988953		0.01769
MFAP1	-0.961804	-0.884747		0.0539724
CDC73	-0.961769	-0.75388		0.000173159
WDR46	-0.960706	-0.630152		2.4011e-09
PGS1	-0.960304	-0.809458		0.000513803
SDAD1	-0.96006	-0.53006		6.85437e-14
HIST2H3A	-0.960008	-1.08713		0.00829403
WDR33	-0.958621	-0.497836		5.28477e-11
EIF2B3	-0.957352	-1.08364		0.11068
EPRS	-0.955992	-0.906043		0.109776
GTF3C4	-0.95473	-0.489371		3.07355e-09
UTP3	-0.954274	-0.846404		0.0120948
PMPCB	-0.952448	-1.05362		0.0166757
MINOS1	-0.952357	-0.500058		2.09538e-07
RPSA	-0.952007	-0.676068		9.68063e-13
PIK3C3	-0.951581	-0.817272		0.00224141
KAT5	-0.95105	-0.639527		1.1866e-09
PSMD1	-0.950906	-0.936646		0.898123
CDAN1	-0.950831	-0.867712		0.130937
RPAP1	-0.950038	-1.03215		0.420964
METTL1	-0.949189	-0.560081		1.10091e-10
RBM17	-0.949179	-0.847532		0.00155323
U2AF1	-0.949116	-1.11454		0.00277934
ANAPC4	-0.946705	-1.04341		0.0276732
CPSF3	-0.946487	-0.878648		0.0284149
GTPBP4	-0.945969	-1.01792		0.25934
ZNF622	-0.944698	-0.287072		1.01313e-13
ALYREF	-0.944298	-0.585743		2.60294e-08
NXF1	-0.942803	-0.854802		0.198054
PPP2R1A	-0.941554	-1.00468		0.13886
E4F1	-0.94152	-0.517512		4.85291e-09
METTL3	-0.941102	-0.709008		1.30409e-05
TBCD	-0.940729	-0.79913		1.70848e-05
EIF2B1	-0.940551	-0.789737		0.000433088
NCAPG	-0.940541	-1.29401		8.17179e-09
INCENP	-0.94042	-0.932884		0.129851
KRR1	-0.939281	-0.913831		0.306501
RPL27	-0.939067	-1.26032		5.7422e-09
PHB	-0.938605	-0.970132		0.941015
MAT2A	-0.938369	-0.84143		0.000550836
RTF1	-0.937972	-0.550435		7.1901e-08
WDR4	-0.937418	-0.429747		1.57506e-09
RPP30	-0.9352	-0.903705		0.231639
SOD2	-0.93485	-0.70941		0.0138388
DDX47	-0.934797	-0.981029		0.286868
OSBP	-0.934793	-0.368696		1.01162e-13
RPL24	-0.934352	-1.16861		8.93836e-07
NUP98	-0.934291	-0.698743		0.00189695
INTS5	-0.933179	-0.890204		0.991346
HGS	-0.931701	-0.596087		7.36347e-07
NUDCD3	-0.931177	-0.48265		1.24119e-08
ROMO1	-0.931128	-0.881492		0.00345237
POLR3E	-0.93074	-0.735408		1.61208e-05
UQCRC1	-0.93069	-0.466866		9.30142e-13
NUP88	-0.929738	-0.801848		0.00944698
TAMM41	-0.929521	-0.983827		0.216733
GTF2H3	-0.928878	-0.478891		3.62691e-10
PPAN	-0.928774	-0.846247		0.059641
TICRR	-0.928493	-0.913646		0.339058
EXOSC10	-0.927795	-0.851921		0.00182569
CTC1	-0.927169	-0.35089		2.11245e-16
WBSCR16	-0.927044	-0.55355		2.99204e-06
TRAPPC4	-0.926845	-1.00396		0.0500683
PSMC6	-0.926155	-0.93065		0.296196
RCL1	-0.925009	-0.694662		3.4706e-08
CSNK2B	-0.924919	-1.01986		0.0158452
PAICS	-0.924407	-0.368551		1.02587e-13
MRPL21	-0.924066	-0.94533		0.863466
DAP3	-0.923805	-0.479559		8.32135e-10
RBM25	-0.923112	-1.1107		0.00204029
TPX2	-0.923052	-0.9379		0.190271
HAUS1	-0.92275	-1.28131		1.32431e-12
SRSF3	-0.922638	-1.17919		9.85471e-06
PNO1	-0.921313	-0.438637		6.07788e-09
SAP30BP	-0.921078	-1.11321		1.35129e-06
CLTC	-0.920995	-1.15646		4.91415e-05
DHX37	-0.920504	-1.27512		4.90546e-08
RNPC3	-0.919488	-1.30559		7.95656e-10
NAA15	-0.919474	-0.914657		0.95462
PPP1CB	-0.918118	-0.543845		3.38758e-08
GNL3	-0.917472	-0.661752		3.80817e-07
ZMAT5	-0.916652	-0.936643		0.478652
MED24	-0.916596	-0.348272		2.49371e-15
NCAPH	-0.914789	-0.653808		5.29672e-08
CENPA	-0.914053	-0.747531		3.55841e-06
SMARCB1	-0.913527	-0.819355		0.112435
GINS3	-0.911014	-0.901534		0.422628
SRSF7	-0.910872	-1.23581		2.13984e-07
RBM22	-0.910688	-1.24781		2.37686e-08
PSMD7	-0.910445	-1.57274		1.28535e-13
GSPT1	-0.910185	-1.06902		4.35605e-05
YAE1D1	-0.906393	-0.577407		1.50173e-07
MMS19	-0.905849	-0.853857		0.0202871
PET112	-0.905284	-0.241759		2.63043e-14
INTS1	-0.905164	-0.880872		0.520045
KTI12	-0.905129	-0.825649		0.282725
MRPL28	-0.904882	-0.504283		5.02176e-09
SAP18	-0.904769	-0.979511		0.0820794
HNRNPA2B1	-0.904726	-0.261467		3.33175e-11
CDK7	-0.904313	-1.34975		6.47703e-11
PRELID1	-0.904288	-1.31694		2.57329e-09
OIP5	-0.903653	-0.85944		0.0500339
TAF1C	-0.903453	-1.05335		9.87605e-07
NUP62	-0.903006	-0.729342		0.000793773
CYC1	-0.902402	-0.676476		8.64288e-07
WAPAL	-0.902377	-0.252732		9.84031e-10
DMAP1	-0.901368	-0.877206		0.596373
RRP12	-0.900447	-1.07744		1.5095e-05
COPA	-0.899773	-1.22894		1.05066e-07
COPG1	-0.899596	-1.12585		0.00131669
EIF3A	-0.899305	-1.22157		2.88043e-07
EXOSC8	-0.898578	-1.11667		4.8699e-06
AAMP	-0.898234	-0.624622		2.37613e-09
MED17	-0.897729	-0.881341		0.89502
ERCC3	-0.897447	-0.481425		1.62273e-09
TTC1	-0.897316	-0.676475		6.87811e-08
EXOSC2	-0.896619	-0.880278		0.228316
VPS13D	-0.896358	-0.787473		0.00186582
CUL1	-0.895897	-0.838831		0.17323
RBM28	-0.895706	-0.791516		0.0143388
NDUFAB1	-0.89515	-0.655096		3.82063e-09
CHD4	-0.893649	-0.97713		0.0287593
ATP6V0D1	-0.893573	-0.37681		4.92841e-10
TSR1	-0.893547	-1.17137		1.45979e-08
KIN	-0.893532	-0.898697		0.167624
EIF2B2	-0.893468	-0.935992		0.124655
CNOT1	-0.891982	-0.634737		2.89501e-05
DDX55	-0.891883	-1.11799		3.99827e-05
SNRNP35	-0.891715	-0.955786		0.206169
CCDC84	-0.8912	-1.01968		0.0108465
MRPL4	-0.890045	-0.728886		5.23155e-06
NUP214	-0.889678	-0.703778		0.000131153
MRPL17	-0.889645	-0.488123		1.3954e-08
ILF2	-0.88952	-0.848514		0.414252
ATP6V1D	-0.888517	-0.607723		2.08245e-07
TRIAP1	-0.88832	-1.0505		1.94606e-05
PPA2	-0.888255	-0.508216		4.31128e-08
NOM1	-0.888199	-0.59561		2.72277e-06
TCP1	-0.887957	-1.14443		2.8552e-07
COX11	-0.887118	-0.407884		2.04948e-12
COQ2	-0.887026	-0.420949		5.81359e-06
TBL3	-0.886953	-0.818755		0.0986268
RAD21	-0.886258	-1.03779		0.00890971
MRPS11	-0.885932	-0.67948		0.000169026
PTPN23	-0.885885	-0.90247		0.408897
NLE1	-0.885574	-0.888299		0.455611
MRPS18B	-0.885531	-0.511786		2.48418e-08
TRMT5	-0.885434	-0.568658		3.79982e-08
DOHH	-0.885363	-0.631899		8.3845e-08
CPSF3L	-0.883891	-1.29158		3.29307e-11
COA7	-0.883111	-0.571821		2.15021e-08
MYH9	-0.882914	-0.414017		6.06275e-09
MEPCE	-0.882736	-0.698786		0.000132482
ARCN1	-0.882716	-0.974215		0.0253301
MAD2L1	-0.882405	-0.712387		1.82999e-05
C3orf17	-0.882086	-0.976196		0.00170304
PELO	-0.882086	-0.840514		0.422202
RPS12	-0.881481	-0.919469		0.469461
SRCAP	-0.881063	-0.617087		5.34938e-06
VPS29	-0.880768	-0.406473		1.811e-05
DPY30	-0.87943	-0.326422		9.23491e-14
NUP205	-0.879039	-0.938317		0.123936
DHX8	-0.878986	-1.14852		1.67858e-11
NCAPG2	-0.878806	-0.820759		0.405713
TFIP11	-0.87863	-0.667071		9.26814e-06
ACIN1	-0.877993	-0.613423		0.000171709
PSTK	-0.877601	-0.547754		1.48165e-07
RAD51C	-0.877527	-0.541299		4.56843e-06
POLR2E	-0.87751	-1.28358		2.17333e-08
TEN1	-0.877503	-0.559684		8.09018e-11
TUFM	-0.876211	-0.276242		2.08385e-11
BRF2	-0.876163	-1.20135		1.89493e-07
NUP155	-0.874998	-0.612304		8.66798e-06
QRSL1	-0.874186	-0.495819		6.27384e-10
COPS3	-0.873999	-0.946791		0.0993173
RNF40	-0.873991	-0.502084		1.14783e-10
PTMA	-0.873578	-0.353923		5.62508e-09
CNOT3	-0.87329	-1.10481		3.44174e-05
URB1	-0.872547	-1.10571		7.96115e-07
SMC4	-0.871746	-0.937381		0.0982759
CDC37	-0.870753	-0.863402		0.707183
DLD	-0.870241	-0.221752		1.23582e-11
UPF1	-0.86997	-0.864412		0.118918
GMPS	-0.869367	-0.700771		2.18949e-05
DARS2	-0.869251	-0.34398		2.41035e-11
SNRNP70	-0.868984	-0.959674		0.0159205
GTF2H4	-0.868855	-0.770284		0.0796202
SACM1L	-0.868729	-0.867394		0.766988
RPL10A	-0.868612	-1.23726		7.91545e-08
SBDS	-0.868337	-1.27485		1.12942e-07
SNUPN	-0.867227	-0.713248		0.00739372
TRPM7	-0.866509	-0.534372		2.6883e-06
WDR5	-0.865818	-1.00032		0.0255504
RIOK2	-0.864832	-0.778107		0.0112849
HJURP	-0.864489	-0.683443		7.36481e-06
BCCIP	-0.864087	-0.332093		3.19606e-10
PYROXD1	-0.863786	-0.738396		0.00441164
TRIM28	-0.863545	-0.218786		7.04152e-08
IPO11	-0.863514	-0.809288		0.329132
TRAIP	-0.862749	-0.829494		0.387193
HIST1H2BL	-0.862749	-0.709424		8.51745e-05
TRNAU1AP	-0.862149	-0.329933		1.18625e-08
UBTF	-0.861255	-1.14158		5.13767e-07
ELP3	-0.860729	-0.937732		0.387838
PGM3	-0.860727	-0.223091		5.93527e-14
DNMT1	-0.860374	-0.369677		2.73696e-10
SCAF1	-0.859759	-0.334991		1.75367e-09
COG4	-0.859657	-0.506926		3.44036e-10
FDPS	-0.858791	-0.566581		9.1299e-05
COX4I1	-0.858758	-0.328494		1.68247e-11
RPS10	-0.858672	-0.258567		3.60185e-10
SUPT6H	-0.858493	-1.21717		3.17445e-10
PKMYT1	-0.858223	-0.847845		0.918042
ALG1	-0.857767	-0.845114		0.0317775
MRPL33	-0.857556	-0.841857		0.335638
UTP15	-0.85747	-1.29034		4.97251e-13
PSMD12	-0.857115	-0.760328		0.0166269
MRPL23	-0.856844	-0.423082		2.53739e-13
RPL30	-0.856723	-0.482383		1.61483e-08
NSMCE4A	-0.855641	-0.32486		4.02744e-08
DCTN3	-0.855411	-0.680293		0.000909349
TRNT1	-0.855316	-1.17614		1.05028e-07
SYVN1	-0.85526	-0.324524		2.50305e-09
ATP5A1	-0.855006	-0.430971		3.6799e-13
RTCB	-0.854273	-0.818799		0.523817
HIST2H2AC	-0.853675	-0.601223		3.42029e-05
TAF3	-0.853452	-0.308715		3.78019e-11
CCDC101	-0.852564	-0.57377		8.46186e-06
NGDN	-0.852563	-0.301559		1.03326e-12
HAUS8	-0.852334	-0.591028		0.000514762
PRPF38A	-0.852023	-1.13716		6.36787e-06
HIST2H3D	-0.851349	-0.627448		0.00346012
DHPS	-0.850811	-0.879954		0.0584042
MAD2L2	-0.850593	-0.997679		0.0250863
INO80	-0.850226	-0.457425		1.85449e-09
TPT1	-0.849192	-0.689856		0.000201682
HARS2	-0.847734	-0.679849		1.80718e-05
MRPL46	-0.847576	-0.404535		8.18099e-12
DCTN2	-0.847208	-0.692039		0.000674146
MRPL38	-0.846907	-0.629289		2.81256e-08
ATR	-0.846711	-0.729801		6.86799e-06
PI4KB	-0.84668	-0.323794		2.70461e-09
ZNRD1	-0.846196	-0.798247		0.0474614
GCN1L1	-0.846056	-0.563275		0.000188918
BRIX1	-0.845539	-0.928465		0.0121638
MED19	-0.845186	-0.43853		5.43982e-08
ADRM1	-0.844862	-0.460414		2.39155e-07
RPP40	-0.844017	-1.02363		0.00105338
MCM4	-0.843893	-0.935863		0.0765259
DPH1	-0.841512	-0.407082		5.42299e-07
SMG1	-0.840838	-0.967359		0.000915363
TUBGCP5	-0.840444	-0.807122		0.690582
MVK	-0.839374	-0.924084		0.00497426
HNRNPL	-0.839103	-0.697605		0.000793349
MOCS3	-0.839077	-0.752126		0.0316652
PPWD1	-0.838467	-1.31468		5.19913e-11
COPE	-0.838063	-0.853647		0.263581
MED8	-0.838057	-1.12495		1.1579e-08
GADD45GIP1	-0.837473	-0.329855		6.21794e-13
RARS2	-0.837309	-0.661635		0.000120146
PSMG4	-0.836778	-1.10448		3.97951e-05
CENPK	-0.835575	-1.04452		6.6554e-07
POLR2F	-0.834755	-0.831879		0.456436
ZNF131	-0.833986	-0.729642		0.000115759
CTR9	-0.833843	-0.65522		5.07707e-06
RACGAP1	-0.831494	-1.10185		7.83133e-08
AARS2	-0.830496	-0.611996		7.0514e-07
PPP1R10	-0.830309	-0.881056		0.0227061
EXOSC1	-0.830041	-0.564247		4.45217e-09
SF3B1	-0.830031	-1.05658		1.04775e-06
DDX41	-0.829396	-1.09674		7.69818e-09
ATP6V1G1	-0.829029	-1.02477		2.66216e-05
GAK	-0.828403	-0.467304		0.000733955
CARS2	-0.828253	-0.355822		4.7298e-09
GLRX5	-0.827919	-0.492916		0.000190807
WRB	-0.826706	-0.575818		0.000307104
VARS2	-0.826478	-0.586234		3.42713e-07
GARS	-0.826395	-0.898904		0.067346
POLG	-0.825848	-0.375854		2.70293e-11
PSMG2	-0.825598	-0.683129		0.0390392
MRPS27	-0.825383	-0.542639		6.56813e-08
HMGCS1	-0.824022	-0.81792		0.264023
NARFL	-0.823995	-1.21981		8.54573e-09
DDX18	-0.823647	-0.747197		0.00137944
AK6	-0.823155	-0.758073		0.547266
HIST1H2BF	-0.823127	-0.268501		5.64064e-11
ZWINT	-0.822845	-0.458685		3.29048e-10
RFK	-0.822609	-0.359832		3.82398e-11
RPL19	-0.82189	-1.13508		2.67857e-09
MRPL34	-0.821817	-0.577113		7.19174e-07
CCND3	-0.821307	-0.240846		0.00032036
KIF23	-0.820491	-0.997592		1.38865e-06
COX10	-0.820262	-0.368927		1.16967e-09
LIG3	-0.820047	-0.325313		1.56376e-12
DCPS	-0.819827	-0.364497		1.83805e-11
DDI2	-0.819311	-0.210718		6.8368e-06
CDC7	-0.819204	-1.11899		2.49907e-05
XRCC5	-0.818379	-0.663824		4.54651e-06
NCAPD3	-0.817875	-0.901355		0.000892076
HSPA8	-0.817665	-0.252344		1.22591e-08
C14orf80	-0.815308	-0.527465		0.000190762
SNAPC1	-0.814503	-1.19056		4.10594e-12
RNH1	-0.81444	-0.233384		3.59271e-10
NUF2	-0.813089	-1.04573		7.89788e-09
MCM6	-0.812884	-0.819303		0.585442
IBA57	-0.812834	-0.306161		8.19248e-08
ATL2	-0.81269	-0.616108		0.00996102
PCID2	-0.812368	-0.823653		0.77316
RBBP6	-0.811368	-0.794224		0.25908
NUTF2	-0.811347	-0.954278		0.000210733
SNRPB	-0.811189	-1.40018		6.51823e-12
EIF2B4	-0.811087	-0.751206		0.0063068
PSMA5	-0.810478	-1.25437		4.68772e-10
METTL14	-0.810254	-0.789944		0.79087
NMT1	-0.808924	-0.735514		0.693501
SPATA5	-0.80856	-0.779607		0.215923
ERH	-0.807847	-1.06417		8.78017e-07
CTCF	-0.807801	-1.1407		8.94179e-08
HYOU1	-0.807436	-1.05102		9.57748e-08
COPZ1	-0.805903	-0.881666		0.021655
SRRM2	-0.805739	-0.512187		5.43702e-07
SNIP1	-0.80474	-0.790716		0.018034
RBM14	-0.803974	-0.928579		7.93928e-06
EIF2B5	-0.803447	-0.616753		6.53068e-07
GINS1	-0.803391	-1.23205		3.1809e-13
SIN3A	-0.802537	-0.632983		0.000264156
KDM8	-0.801945	-0.514368		9.8757e-08
RPE	-0.801853	-0.747134		0.0782113
EIF5A	-0.801612	-0.751726		0.218203
MED20	-0.800081	-0.49185		3.66785e-07
GTF3C2	-0.799962	-0.574033		2.29827e-07
LSM7	-0.799959	-1.06378		2.91435e-06
BANF1	-0.798681	-0.854547		0.0140331
DHX9	-0.798236	-0.586571		3.55564e-06
AKIRIN2	-0.798073	-0.695387		0.0640288
RPS17	-0.79777	-1.04188		2.54166e-05
RBBP4	-0.7968	-0.791115		0.821117
EEF1A1	-0.796154	-0.882165		0.0299591
NAA50	-0.795791	-1.01072		0.000379941
PRAMEF6	-0.79399	-0.375589		1.97826e-07
SMARCA5	-0.793745	-0.346022		1.75574e-06
NIPBL	-0.793401	-0.317484		8.16737e-14
ILF3	-0.793099	-0.895502		7.62402e-05
SF3B4	-0.792203	-1.29581		2.58815e-11
PSMB2	-0.791849	-0.998055		5.95639e-07
MED22	-0.791553	-0.814307		0.46825
RRP1	-0.791403	-0.670273		0.000255507
KIAA0391	-0.790976	-0.557804		1.50383e-07
NOTCH2NL	-0.790375	-0.702139		0.0162296
ZBTB17	-0.790223	-0.573666		7.17106e-06
GFM1	-0.789911	-0.565387		1.21985e-07
CCDC94	-0.789562	-1.12345		1.95518e-13
ACTB	-0.789484	-0.610755		0.0116982
MRPS14	-0.78944	-0.603949		5.06902e-06
RFC1	-0.789329	-0.375668		2.21019e-09
SBNO1	-0.789015	-1.0357		2.01819e-05
WDR25	-0.787942	-0.579969		5.38176e-08
PRCC	-0.787362	-0.289752		6.62585e-12
UBA52	-0.786147	-0.559348		9.27074e-06
HAUS3	-0.785734	-0.692712		0.623401
TMEM258	-0.784446	-0.753573		0.934281
PPA1	-0.784004	-0.911655		0.000573197
AURKA	-0.783825	-0.90453		0.00189044
POLR1E	-0.783594	-0.809887		0.182
LIG1	-0.783118	-0.271316		3.29099e-08
CYB5B	-0.782752	-0.254387		7.51115e-06
NOP56	-0.782659	-1.03478		1.55846e-08
LARS	-0.782651	-0.698417		0.00764069
ABCE1	-0.782573	-0.894643		0.242401
ARPC4	-0.782226	-0.570989		2.84669e-05
XRN2	-0.781432	-1.00211		4.03517e-05
DHX38	-0.781378	-0.338723		1.97028e-13
DLST	-0.781324	-0.282245		2.9199e-11
NUS1	-0.780417	-1.06907		3.74724e-11
CFAP20	-0.779932	-0.53794		1.43765e-07
RPA3	-0.779742	-0.97334		8.64478e-06
U2SURP	-0.779458	-0.748117		0.94579
NOP10	-0.779414	-0.948886		0.000316649
ANKRD49	-0.779217	-0.504254		1.56218e-05
MRPS26	-0.779206	-0.46758		5.49434e-05
CERS2	-0.778972	-0.240062		6.70449e-06
IKBKAP	-0.778862	-0.884443		0.000283241
CSTF3	-0.778655	-0.752368		0.67602
SUPT16H	-0.778164	-0.822525		0.507273
TACC3	-0.777231	-0.518127		1.49761e-07
CHTF18	-0.77694	-0.353723		9.19301e-08
ZC3H4	-0.77605	-0.219053		6.81931e-13
THG1L	-0.775943	-0.644205		0.0010759
MRPL39	-0.775361	-0.662047		0.00297478
EBNA1BP2	-0.775256	-0.837102		0.000529228
CLSPN	-0.775009	-0.522553		2.86963e-06
SETD1A	-0.774636	-0.746632		0.418864
XRCC6	-0.774388	-1.20279		1.25108e-10
AASDHPPT	-0.774327	-0.434471		3.65894e-10
PRPF3	-0.773938	-0.825146		0.316787
TRAPPC8	-0.773788	-0.928905		9.36347e-06
ORC3	-0.773492	-0.485778		7.60539e-09
COG3	-0.773343	-0.851624		0.101636
C12orf45	-0.773291	-0.512208		0.000129127
DGCR8	-0.773278	-0.297212		3.00805e-10
RPS29	-0.772407	-1.31081		1.72032e-11
PNN	-0.772265	-0.59574		4.68492e-06
TRAPPC5	-0.772076	-0.741435		0.00352586
TNPO1	-0.771902	-0.27743		3.39931e-05
SDE2	-0.771683	-1.17412		1.14873e-06
PABPN1	-0.771637	-0.931337		2.35583e-06
SRRM1	-0.771072	-0.818056		0.307243
SAMM50	-0.770128	-0.427778		2.39664e-09
GLE1	-0.769508	-0.59236		1.75002e-08
THAP11	-0.769472	-0.516652		0.00528468
SKIV2L2	-0.769412	-1.13673		1.10022e-10
FXN	-0.769276	-0.59299		0.000200916
NPIPB5	-0.769243	-0.330374		3.05449e-08
WDR36	-0.769197	-0.27556		1.16861e-11
YME1L1	-0.768752	-0.262166		3.15312e-09
RPL26	-0.768225	-0.890108		0.00209468
SLC25A26	-0.767521	-0.503038		2.23505e-06
NFYA	-0.767247	-0.304838		2.27665e-12
MRPS22	-0.766738	-0.547342		1.21745e-05
DPH6	-0.766618	-0.482283		3.50542e-06
ASH2L	-0.765816	-0.324186		7.52162e-10
EXOSC3	-0.765267	-0.707442		0.0159714
HNRNPC	-0.765116	-1.0098		8.60787e-07
RSL24D1	-0.764802	-1.2009		2.87236e-08
AHCYL1	-0.763889	-0.377678		0.000626165
DSCC1	-0.763791	-0.204817		3.47328e-09
AP2M1	-0.763722	-0.646534		0.000591498
HSPA14	-0.762458	-0.456159		6.05456e-07
TTI2	-0.760661	-0.754951		0.0672771
TIMM44	-0.760376	-0.711416		0.0398158
TMEM199	-0.760323	-0.720249		0.0428657
CSNK1A1	-0.760067	-0.496972		5.77367e-05
ELP4	-0.759621	-0.356739		3.65213e-10
HIST1H2AI	-0.759073	-0.468225		2.75639e-06
NUMA1	-0.758649	-0.468034		1.70153e-06
TEFM	-0.758154	-0.359544		1.3498e-09
SART3	-0.758138	-0.838039		0.00619878
MED21	-0.757988	-0.538747		0.000160796
MEAF6	-0.756828	-0.298499		3.91755e-09
RPP38	-0.756108	-0.473959		1.06782e-07
MMS22L	-0.756	-1.29664		4.74688e-10
MYBL2	-0.755704	-0.556761		6.40803e-07
ACTR10	-0.755439	-0.701438		0.0897132
MARCH5	-0.754792	-0.261801		1.2423e-06
RBBP5	-0.754683	-0.895204		0.000167663
RNASEH2A	-0.75356	-0.402505		1.9236e-07
MRPL44	-0.753331	-0.351998		1.50402e-09
RINT1	-0.753281	-0.487706		3.59321e-13
DDX10	-0.752903	-1.02219		4.15846e-09
PLRG1	-0.752722	-0.770908		0.270326
LRPPRC	-0.752591	-0.617952		0.0580346
CHAF1B	-0.752384	-1.47642		3.73848e-14
CHEK1	-0.751985	-1.22687		4.5007e-12
HSD17B12	-0.751294	-0.58725		0.000680507
TUBA1B	-0.751016	-0.481451		2.89663e-08
TARDBP	-0.750448	-0.827289		0.00141206
WDR24	-0.750431	-0.608682		0.00217233
MCM3AP	-0.750287	-0.760765		0.220802
MAX	-0.750279	-0.428272		2.71572e-08
GTF3C5	-0.750156	-0.54346		1.43637e-05
NUBP2	-0.749809	-0.657784		0.00243073
PAM16	-0.748938	-0.94415		2.29731e-09
RPA2	-0.748621	-1.0647		2.42676e-07
FTSJ3	-0.748256	-0.527035		0.00185293
PRPF39	-0.748121	-0.338052		7.45572e-08
MRPL18	-0.748077	-0.637863		0.00116708
COX17	-0.748005	-0.636945		0.00744617
GET4	-0.74742	-0.206701		2.8845e-06
XPO5	-0.746976	-0.737934		0.633103
KANSL2	-0.746973	-0.583561		0.000423982
GATC	-0.746936	-0.312934		1.23435e-09
POT1	-0.746789	-0.471525		3.29055e-08
DAXX	-0.746619	-0.302382		2.18594e-06
SETD8	-0.746224	-0.306232		2.36251e-09
AATF	-0.745346	-0.514097		2.55087e-07
SLC35B1	-0.745143	-0.605299		2.04119e-06
NEDD8	-0.744636	-1.18805		6.36325e-11
MRPL37	-0.744239	-0.373601		3.55802e-07
CTAGE9	-0.743518	-0.356815		1.14801e-09
SETD1B	-0.743143	-0.256457		1.82449e-09
MFN2	-0.742406	-0.526459		2.2837e-05
MSTO1	-0.742381	-0.663134		0.45017
ERCC1	-0.741476	-0.205031		4.9081e-10
HIST1H2BC	-0.741335	-0.623338		0.298141
SON	-0.739936	-0.906299		3.41626e-05
MRPL16	-0.739639	-0.637187		0.0128094
TMED10	-0.738995	-0.30472		7.83707e-06
PDRG1	-0.73857	-1.26681		3.50252e-11
SPRTN	-0.738495	-0.633281		0.0124722
MRPS23	-0.738281	-0.767421		0.814453
MRPL12	-0.738143	-0.684228		0.128004
ISY1	-0.738058	-0.960309		2.9645e-10
DDX39B	-0.738012	-0.377883		5.05294e-06
RTFDC1	-0.737735	-0.656888		0.0081216
DNM1L	-0.73772	-0.656896		0.0181313
METAP2	-0.736583	-0.587869		0.000149061
ALG14	-0.736553	-0.848597		9.53885e-05
ACTR2	-0.735983	-0.920841		6.07606e-05
MTOR	-0.734848	-1.03011		3.31995e-10
SNRPA1	-0.734828	-1.31489		3.55856e-13
MRPL9	-0.734552	-0.464945		9.24292e-05
MED9	-0.733835	-0.688687		0.435056
SSRP1	-0.733203	-0.995964		3.98964e-11
MRPS35	-0.732939	-0.520841		7.11956e-06
EP300	-0.732754	-0.250604		9.1575e-10
POLD3	-0.731116	-1.22639		1.02865e-09
RPUSD4	-0.730963	-0.423866		3.11469e-14
GNL2	-0.73072	-0.871993		0.0004576
NCL	-0.730431	-0.626023		0.000927024
CENPN	-0.730373	-1.04179		2.75317e-12
LTV1	-0.729754	-0.680416		0.1393
LSG1	-0.729597	-0.75019		0.489958
NOP14	-0.729501	-0.820756		0.0272786
RPN2	-0.729294	-0.747763		0.709863
ISCA2	-0.728769	-0.590018		0.0161611
NOL12	-0.728746	-0.628391		0.00026462
SFPQ	-0.728554	-1.2341		1.34249e-08
RAD17	-0.726769	-0.706325		0.032829
SETD2	-0.726687	-0.437633		7.35214e-06
MRPL45	-0.726634	-0.610538		0.000513567
GPX4	-0.726412	-0.441767		7.24766e-06
DHX30	-0.725916	-0.23421		1.44944e-08
CDCA5	-0.725875	-0.800773		0.083952
BTAF1	-0.725683	-0.328652		4.73899e-06
CINP	-0.725191	-0.773717		0.0426321
TINF2	-0.725188	-1.05122		3.85174e-12
DPH5	-0.725128	-0.282285		8.44237e-11
SNAPC3	-0.724651	-1.01381		7.19142e-07
AURKAIP1	-0.722789	-0.42135		2.44866e-06
KMT2A	-0.722227	-0.230375		3.96673e-07
EIF3E	-0.721743	-1.03286		9.81818e-08
IPO7	-0.721582	-0.822558		0.000228592
FAM231A	-0.721523	-0.589219		0.0040749
EIF2S2	-0.721398	-0.479318		1.09381e-08
DICER1	-0.721378	-0.561466		2.35279e-05
SRP54	-0.721372	-1.04772		9.56451e-10
PSMA4	-0.720977	-1.13115		5.48425e-12
LSM8	-0.720848	-1.05337		8.31804e-08
ZC3H18	-0.720582	-0.679063		0.493712
RPP14	-0.71868	-0.83524		0.000388321
COPS5	-0.718293	-1.08706		1.40324e-07
HAUS4	-0.718067	-0.75601		0.188048
LIN52	-0.71801	-0.382297		1.18375e-09
MTG1	-0.717797	-0.311285		4.60959e-08
PCYT1A	-0.717339	-0.367561		0.00117447
TRAPPC11	-0.717123	-0.868379		0.00430856
PPP1R11	-0.716902	-0.72938		0.587045
ACTR5	-0.716833	-0.360969		6.14204e-08
ATXN10	-0.716739	-0.286352		5.00403e-12
C19orf43	-0.71641	-0.239108		1.064e-10
INTS4	-0.716114	-0.892879		2.74994e-07
CMTR1	-0.715477	-0.79835		0.0608646
MRTO4	-0.714866	-0.852066		0.00157342
SEH1L	-0.714406	-0.908516		1.06697e-05
PDCD11	-0.714351	-1.05458		5.13389e-09
GTF3C3	-0.713859	-0.377694		3.71149e-07
C2orf27B	-0.713695	-0.328295		2.01331e-10
ZNHIT6	-0.713626	-0.562261		0.013623
DIEXF	-0.713605	-0.533687		4.2924e-06
LSM4	-0.713383	-0.75385		0.998794
WTAP	-0.713367	-0.52752		2.94448e-06
PFDN2	-0.713116	-1.24553		7.81586e-12
MBTPS1	-0.712153	-0.617598		0.0304569
SNF8	-0.711821	-0.791544		0.178754
MIPEP	-0.710941	-0.428001		5.16652e-08
NEDD1	-0.710906	-1.33527		3.88603e-12
PCBP2	-0.710871	-1.10828		8.2879e-06
CBWD5	-0.710611	-0.454594		5.61958e-06
TMED2	-0.710565	-0.63423		0.148269
RPLP1	-0.710508	-0.777501		0.00317442
ZNF830	-0.709726	-0.982368		2.78277e-06
IPO9	-0.709387	-0.738323		0.267576
ORC1	-0.708559	-0.654431		0.398213
RPAIN	-0.708425	-1.1487		2.57268e-11
HIST1H2BB	-0.708042	-0.404166		2.87385e-08
ACLY	-0.70798	-0.345802		3.44243e-08
NOC3L	-0.70791	-1.02743		0.000118904
PSMD8	-0.707844	-0.566316		0.000336889
COX6B1	-0.707386	-0.230891		4.02722e-11
MRGBP	-0.707026	-0.650305		0.136266
NAPA	-0.706547	-0.860595		0.000109199
CPSF4	-0.705791	-1.18403		7.4849e-10
RIOK1	-0.705642	-0.797868		8.48709e-05
RPS21	-0.705246	-0.524418		0.000363473
TOMM40	-0.704499	-0.884992		2.47544e-05
RRN3	-0.704432	-0.86852		1.82703e-06
NAE1	-0.704122	-0.849163		2.70558e-06
SRF	-0.70401	-0.492026		4.88832e-05
OBFC1	-0.702953	-0.412999		1.8002e-08
RPS20	-0.702725	-1.46358		9.3771e-14
HIST1H2BD	-0.702161	-0.205882		2.84641e-07
GOLGA6A	-0.701023	-0.539818		1.9284e-06
SLMO2	-0.700902	-0.844533		1.58384e-07
RNF4	-0.700584	-0.602571		0.852137
RGPD2	-0.699656	-0.281872		4.81549e-10
CCDC86	-0.699635	-0.738319		0.146202
HYPK	-0.699381	-0.724391		0.251886
RNMT	-0.698865	-0.895003		5.26316e-07
NDUFA13	-0.698722	-0.248654		1.52834e-06
COX5A	-0.698591	-0.540412		8.13825e-05
MED7	-0.698584	-0.637581		0.31473
MRPL10	-0.698392	-0.761493		0.00986144
C17orf70	-0.698292	-0.289397		2.28742e-05
TOP3A	-0.69794	-0.912996		2.10707e-08
POLR2J	-0.696739	-1.41657		2.57881e-17
EXOC3	-0.69663	-0.554552		0.000264978
TOPBP1	-0.695843	-0.760643		0.171608
WDR82	-0.695827	-1.35854		1.18184e-12
PMPCA	-0.695139	-1.08169		1.87992e-09
COX7C	-0.693207	-0.681606		0.293807
ATP5J2	-0.69308	-0.640212		0.248008
TOE1	-0.692822	-0.570632		0.11343
FASTKD5	-0.691678	-0.423823		6.22079e-06
TRA2B	-0.691315	-0.48491		1.7983e-06
TFAP4	-0.691241	-0.320349		6.83467e-10
ZCRB1	-0.689674	-0.6528		0.0878724
HIRA	-0.689641	-0.731354		0.566595
YY1	-0.68911	-0.598084		0.0110795
ATRIP	-0.688849	-0.579164		0.000423412
TBC1D3F	-0.688752	-0.27677		1.60109e-12
MIS18A	-0.688722	-1.16679		1.62194e-10
NDUFAF3	-0.688673	-0.456154		0.0185899
EMC3	-0.688389	-0.865782		3.73748e-06
TSFM	-0.688231	-0.535935		0.00690741
PRPF18	-0.687875	-0.426413		1.38997e-06
INTS2	-0.687454	-0.53368		7.75759e-05
DPH2	-0.687003	-0.380799		2.22038e-06
USP8	-0.686099	-0.702001		0.360336
HSPD1	-0.6855	-0.880536		6.43304e-05
PNPT1	-0.683563	-0.6786		0.915495
USP37	-0.683265	-0.499164		0.000147787
NSUN4	-0.683156	-0.414741		1.71522e-08
LIPT1	-0.682163	-0.236408		2.80221e-09
SURF6	-0.681522	-0.620323		0.443266
RPL28	-0.681491	-0.57003		0.0862073
PHF12	-0.681424	-0.51779		0.11553
SLU7	-0.681348	-1.00272		2.10734e-08
COQ5	-0.681243	-0.361073		5.77581e-06
RPL34	-0.681166	-0.688644		0.133282
THOC1	-0.681106	-0.823399		1.28038e-06
EMC6	-0.680491	-0.296807		8.72984e-09
NELFA	-0.680361	-0.752202		0.00256995
GTF2H1	-0.679284	-0.62328		0.736451
VPS33A	-0.678903	-0.668985		0.533203
CDC6	-0.678099	-0.93195		9.45187e-07
ZNHIT3	-0.677776	-0.683939		0.941267
BAP1	-0.677737	-0.516894		0.00146288
NAA30	-0.677517	-0.277706		1.06489e-06
POLRMT	-0.676622	-0.534843		1.93998e-06
RANBP3	-0.676535	-0.308793		7.82302e-07
POLR2H	-0.676468	-0.803644		7.71073e-05
PISD	-0.676153	-0.339638		6.14063e-08
WDR70	-0.675509	-0.660634		0.126695
CRCP	-0.675386	-1.09039		5.85241e-11
DR1	-0.6745	-0.631676		0.517519
DDX24	-0.674486	-0.816098		3.09957e-06
MRPS5	-0.674475	-0.618046		0.0417649
MIS18BP1	-0.674065	-0.910601		4.66015e-13
POLR3B	-0.67342	-1.17985		3.72797e-12
TXN2	-0.672823	-0.254645		1.25703e-08
ST20-MTHFS	-0.672276	-0.907921		1.13209e-08
TRMT6	-0.671593	-0.350412		6.50205e-08
ATMIN	-0.671574	-0.31851		1.65622e-07
UNC45A	-0.671461	-0.411279		1.64364e-08
LENG8	-0.671096	-0.600767		0.00763831
WDR7	-0.670824	-0.90215		1.39534e-05
DNAJC8	-0.670506	-0.63328		0.724091
NOL11	-0.670216	-0.536946		1.99028e-05
GOSR2	-0.670028	-0.70484		0.784934
ECT2	-0.669689	-1.03278		1.26975e-05
RRP9	-0.669197	-0.455737		4.20905e-11
SP1	-0.668695	-0.224054		8.56534e-06
THOC5	-0.668344	-0.735395		0.00393871
PDCL	-0.668236	-0.360934		8.72511e-05
MED18	-0.666816	-0.709093		0.312285
SRP14	-0.665636	-1.02561		7.56344e-10
SNW1	-0.665488	-1.09799		3.18639e-09
MEN1	-0.665219	-0.297982		0.00296772
YEATS4	-0.665046	-0.687533		0.154488
DSN1	-0.664938	-0.70178		0.2472
KIAA0100	-0.661431	-0.271344		2.61192e-06
KAT7	-0.661173	-0.241975		1.05003e-05
TADA1	-0.660804	-0.243531		0.000196065
RFC4	-0.659958	-0.530825		0.00141791
NSA2	-0.659173	-0.807479		0.0245771
DDX52	-0.658812	-0.432065		1.66692e-09
BPTF	-0.657896	-0.29507		3.38772e-05
PLK4	-0.655961	-0.817636		0.000170978
VPS18	-0.655699	-0.710715		0.0191035
CUL2	-0.655203	-0.726767		0.0256846
SNRNP27	-0.654315	-0.945167		1.88926e-10
SYF2	-0.653898	-0.888722		4.19224e-07
ABT1	-0.653493	-0.416197		4.00434e-09
DCLRE1B	-0.653205	-0.674503		0.0758636
TSEN2	-0.653034	-0.651772		0.518594
METAP1	-0.652772	-0.504383		0.015897
RHOA	-0.652442	-0.342524		0.000549513
MRPL55	-0.65103	-0.585095		0.0357121
TRUB2	-0.650575	-0.302108		1.78254e-11
TOMM20	-0.650479	-0.703884		0.00851243
COPS4	-0.649885	-0.853008		7.08364e-05
CHTF8	-0.649853	-0.557786		0.0203935
GPN1	-0.649464	-1.12848		3.66498e-11
URM1	-0.649241	-0.754544		4.57194e-05
MRPS15	-0.649228	-0.223701		6.81918e-08
SYS1	-0.648933	-1.12103		2.96416e-12
VPS16	-0.64766	-0.329765		6.12988e-08
TFAM	-0.647076	-0.578464		0.0125345
NSL1	-0.646951	-0.482362		1.16071e-06
HIST1H2BN	-0.646855	-0.378394		2.00612e-06
CCDC59	-0.646728	-0.62429		0.414175
MAGOH	-0.646603	-0.603357		0.116689
CCNK	-0.646519	-0.691183		0.0723784
DRAP1	-0.645626	-0.421476		0.000111247
ERAL1	-0.64498	-0.418971		3.69377e-07
CEP55	-0.644924	-0.258375		3.7164e-06
MED25	-0.64437	-0.293444		1.78813e-07
CEP131	-0.644281	-0.68676		0.292807
RAB5C	-0.643738	-0.227441		4.71194e-05
CEP192	-0.643574	-0.627077		0.80694
CLPB	-0.641469	-0.242275		2.09838e-05
PPIL1	-0.641296	-0.620325		0.660358
CPSF6	-0.641275	-0.650056		0.0395547
DIMT1	-0.641271	-0.507195		0.000379513
PPP2R4	-0.641091	-0.726941		0.0356064
PPP2R3C	-0.64066	-0.564775		0.00164465
FAM25G	-0.640435	-0.702479		0.00367704
EXOSC5	-0.640331	-0.800893		5.67156e-05
VMP1	-0.639548	-0.69008		0.293003
DHX16	-0.639102	-0.619533		0.340713
AHCTF1	-0.638068	-0.836308		0.000256674
SMNDC1	-0.637998	-0.747901		0.0546072
UQCRFS1	-0.637945	-0.557975		0.0488085
DGCR14	-0.637897	-0.741266		0.0126692
ERCC4	-0.637728	-0.30438		8.59729e-07
MAD2L1BP	-0.637647	-0.327496		9.23156e-05
POP4	-0.637482	-0.448186		1.53166e-07
SRP72	-0.63748	-0.844304		1.06514e-05
TCEB2	-0.637242	-1.09659		8.08472e-09
LETM1	-0.636488	-0.919054		1.61156e-06
ACTR6	-0.636422	-0.793089		0.000616336
NMD3	-0.636039	-0.932372		6.98525e-09
TUBGCP6	-0.635645	-0.596158		0.159149
USP7	-0.635441	-0.577062		0.780085
ZMYND8	-0.635324	-0.389382		0.000534694
MRPL3	-0.635323	-0.43941		1.42716e-07
TFPT	-0.635022	-0.252815		6.92112e-10
PSMC1	-0.634956	-0.750117		8.77749e-05
ICE1	-0.634121	-0.555989		0.00886655
DHX36	-0.633612	-0.527823		0.00246325
PARS2	-0.632895	-0.497384		0.000225489
RPRD1B	-0.631262	-0.4553		0.00362936
RNPS1	-0.63123	-0.745526		0.000365278
POP1	-0.630562	-0.668811		0.537686
VEZT	-0.630245	-0.464904		5.51979e-05
ATP1B3	-0.630053	-0.312945		1.9317e-05
SRP19	-0.629762	-0.630987		0.330677
NELFCD	-0.629036	-0.469735		0.000636669
PNISR	-0.628246	-0.374413		1.42884e-05
PTBP1	-0.627617	-0.527967		0.396481
POLD1	-0.627128	-0.927729		3.33902e-07
KIF18B	-0.626342	-0.414602		0.00455719
C9orf78	-0.624957	-0.559156		0.00955451
STRAP	-0.624818	-0.688069		0.34047
ALG11	-0.624776	-1.15349		7.36026e-17
UBA2	-0.624754	-0.919253		2.13164e-05
MRPL48	-0.624203	-0.317582		3.75544e-12
MDM2	-0.623029	-0.300671		0.0892972
MED10	-0.622171	-0.432505		1.32319e-07
PAGR1	-0.62181	-0.30391		4.11306e-05
CRNKL1	-0.621372	-1.00702		4.07945e-11
PGAM1	-0.620855	-0.653312		0.118402
GTF2F2	-0.620628	-0.640256		0.403328
SPTLC1	-0.620485	-0.445306		0.0161222
MRPL51	-0.619942	-0.392296		2.81399e-07
TADA3	-0.619247	-0.477743		0.00508258
ANKRD11	-0.618913	-0.428283		0.00201511
CCAR1	-0.618818	-0.630347		0.804085
KANSL3	-0.618573	-0.912804		1.35126e-06
C19orf52	-0.618114	-0.498196		0.000347696
GAR1	-0.617874	-0.488895		0.00101843
MED27	-0.616757	-0.360685		1.99996e-09
TAF6L	-0.615816	-0.361461		1.86515e-05
NDC1	-0.615706	-0.55524		0.781005
UBE2N	-0.615351	-0.901978		4.59551e-05
PABPC1	-0.615126	-0.791974		0.000100986
H2AFZ	-0.614946	-0.458334		0.0260016
ARID1A	-0.614828	-0.240436		6.8701e-07
ZNF335	-0.613514	-0.411904		7.67626e-05
ANAPC10	-0.613114	-0.460803		8.3846e-07
SMARCC1	-0.612381	-0.248514		5.02655e-06
BRPF1	-0.61216	-0.306016		2.04428e-05
DYNC1I2	-0.61185	-1.03443		8.09386e-11
SNRPC	-0.611715	-0.978034		6.79786e-11
NAA20	-0.61159	-0.607305		0.538232
EMC1	-0.611368	-0.658011		0.138842
CENPE	-0.61119	-0.522588		0.073581
DPF2	-0.610502	-0.320101		3.29001e-05
GINS4	-0.610167	-0.916679		6.32702e-07
ATP5C1	-0.610137	-0.533919		0.010743
ARIH1	-0.609891	-0.999678		2.2248e-08
PRKRIP1	-0.609463	-0.493398		0.000297225
SRSF10	-0.609445	-0.665378		0.0433678
TAF13	-0.609096	-0.330327		3.63523e-05
DNTTIP2	-0.608781	-0.444275		0.00099944
NAF1	-0.608454	-0.505799		0.00382718
GABPA	-0.608243	-0.423956		3.81684e-05
SRPRB	-0.606456	-0.480934		0.000237196
XRCC2	-0.605782	-0.486974		0.0211066
RTTN	-0.605688	-0.640346		0.616346
KDM2A	-0.605679	-0.545321		0.70585
CWC22	-0.605384	-1.05376		4.8042e-12
C16orf59	-0.60538	-0.422785		4.94005e-05
FAF2	-0.605255	-0.513493		0.0967369
SYNCRIP	-0.604637	-0.254849		0.00011584
MTERF4	-0.604153	-0.356322		2.15305e-06
TIMM23	-0.60401	-0.547893		0.0136898
MRPS2	-0.603768	-0.38773		1.34788e-07
MNAT1	-0.603718	-0.839428		2.92728e-11
YEATS2	-0.603299	-0.553835		0.980826
ANLN	-0.602988	-0.486822		0.0045289
SNAPC2	-0.602026	-1.00322		6.51368e-08
GBF1	-0.602004	-0.767662		5.85025e-06
RNF20	-0.601105	-0.493649		0.00891484
RPAP2	-0.600653	-0.749105		3.33101e-06
NDUFB10	-0.600129	-0.433676		0.016174
PPP4R2	-0.599897	-0.482329		0.00824551
OXA1L	-0.599784	-0.320741		8.24626e-07
NGRN	-0.599467	-0.227743		3.85398e-08
DCTN1	-0.598977	-0.435988		2.28552e-05
EIF4G2	-0.59896	-0.653318		0.0124494
TRIP13	-0.598214	-0.332669		0.000893417
TAF5	-0.597856	-0.863683		1.67877e-07
KIAA1211	-0.597809	-0.331811		1.10162e-07
ZMIZ1	-0.597759	-0.227956		2.76757e-06
NUP153	-0.597644	-0.570201		0.0253366
PPP1R8	-0.596983	-0.971911		1.94768e-07
ORC4	-0.596705	-0.469601		0.0149633
RPL31	-0.596654	-1.02874		8.73359e-09
SUDS3	-0.596565	-0.35757		3.36342e-09
SRPR	-0.596256	-0.527731		0.00154907
UFSP2	-0.596098	-0.222468		3.87131e-06
NAA35	-0.595901	-0.522273		0.0180353
EXOC2	-0.595679	-0.380651		7.1878e-09
CACTIN	-0.595665	-0.876489		1.1802e-06
CUL3	-0.595644	-0.409422		1.21168e-05
TMEM189-UBE2V1	-0.595083	-0.332029		5.12034e-07
NPIPB6	-0.594013	-0.278703		2.163e-07
UBA5	-0.593719	-0.571261		0.208985
TTF2	-0.593619	-0.600309		0.938028
BRD4	-0.592859	-0.822256		0.00121977
SEC63	-0.592724	-0.518344		0.00186444
SGOL1	-0.592649	-0.774788		0.00022767
ZFC3H1	-0.592618	-0.501132		0.0108161
ACTG1	-0.592392	-0.324777		1.08986e-06
MIOS	-0.591033	-0.444311		0.0137472
RPL7L1	-0.590529	-0.590109		0.458913
NOL8	-0.59029	-0.618997		0.0173897
EXTL1	-0.589241	-0.246273		3.44752e-08
TADA2B	-0.588409	-0.218715		2.67443e-05
TRMT10C	-0.588308	-0.365132		2.87032e-05
USP36	-0.58804	-1.01334		9.23851e-14
COPS2	-0.587629	-0.61911		0.292113
TRAPPC3	-0.587491	-1.09032		2.57364e-12
UTP11L	-0.587331	-0.606589		0.5431
SLC20A1	-0.586994	-0.211084		1.38536e-05
ZC3H3	-0.586671	-0.284504		8.51839e-07
PSMB1	-0.58664	-0.694283		6.79541e-06
ADAT2	-0.586594	-0.598003		0.517252
ALDH18A1	-0.586382	-0.273572		0.000677797
WBP11	-0.585661	-1.09521		3.104e-12
SMC6	-0.585497	-0.521		0.00991067
ATP6V1E1	-0.585382	-0.787379		1.38332e-06
GGPS1	-0.585242	-1.059		2.67074e-11
RNASEK	-0.585143	-0.271706		3.93878e-06
FANCF	-0.584722	-0.351691		0.00204689
WARS2	-0.584649	-0.303645		4.3522e-07
PRDM10	-0.584518	-0.496892		0.0146041
VPS52	-0.583852	-0.275334		4.22795e-06
SUGP1	-0.583649	-0.681342		0.00392849
SEC16A	-0.583297	-0.563176		0.711896
HIST1H2AJ	-0.582082	-0.314121		1.10446e-06
NR2C2AP	-0.581936	-0.499472		0.439175
RSRC2	-0.581914	-0.483114		0.0286881
CTDP1	-0.581614	-0.885741		5.41728e-06
DDX28	-0.581406	-0.330577		8.2177e-05
YKT6	-0.581163	-1.02954		2.10422e-11
IPPK	-0.580458	-0.30611		8.97339e-05
AFG3L2	-0.579586	-0.807626		2.9094e-05
GABPB1	-0.577655	-0.342153		0.000925499
ASUN	-0.577285	-0.443312		0.0107193
NIFK	-0.577205	-1.01765		2.67626e-11
ATF4	-0.57712	-0.664012		0.000470817
ATP5O	-0.577084	-0.367821		1.1928e-05
KNTC1	-0.57707	-0.329928		9.37549e-05
SKA3	-0.576839	-0.655235		0.0339809
PDE4DIP	-0.576835	-0.498228		0.0025037
DYNLL1	-0.576619	-0.44904		0.00207599
KMT2B	-0.576458	-0.282707		6.86097e-07
COG8	-0.57635	-0.427754		6.0909e-05
RPIA	-0.576161	-0.402372		6.81766e-05
MRPS12	-0.575891	-0.579883		0.824179
NUDT4	-0.575604	-0.585342		0.044589
LAMTOR2	-0.575457	-0.4955		0.799728
CMPK1	-0.575109	-0.736731		2.88575e-07
AGAP6	-0.574635	-0.648156		0.0133867
CNOT2	-0.574371	-0.43687		0.0288062
SYMPK	-0.574067	-0.869966		2.0031e-08
ACTR3	-0.573035	-0.378146		0.000421559
SCO1	-0.571411	-0.287167		6.26598e-09
RPL7	-0.570298	-1.12949		2.27052e-12
PMM2	-0.569684	-0.288071		3.2293e-07
NUP107	-0.569324	-0.669663		0.000289888
KIF15	-0.569115	-0.232704		3.17901e-05
EEF1G	-0.569014	-0.76522		5.82263e-09
MED15	-0.568688	-0.234407		9.82296e-12
COA3	-0.568677	-0.269874		1.00515e-08
ASNA1	-0.568162	-0.668875		0.00108352
MDC1	-0.567803	-0.291604		2.117e-08
RBBP8	-0.567768	-0.788702		4.19832e-08
ZC3H8	-0.567595	-0.715518		0.000404018
NARS2	-0.567408	-0.240505		1.93019e-11
MRPS18A	-0.566908	-0.416288		2.62886e-07
FNBP4	-0.566439	-0.472477		0.00271667
CRLS1	-0.566202	-0.592504		0.693855
UBR4	-0.56577	-0.929838		1.9015e-05
UQCR10	-0.565603	-0.252646		1.09658e-09
FGFR1OP	-0.565474	-0.603543		0.0695421
ADAT3	-0.564699	-0.394544		3.97598e-07
SPTSSA	-0.564661	-0.423365		0.0378143
BRMS1	-0.564644	-0.323336		0.000284957
TAF8	-0.56447	-0.766328		7.06216e-05
TAF1B	-0.564118	-0.574248		0.728923
PTCD3	-0.564047	-0.647678		0.306684
CHMP7	-0.563604	-0.603672		0.852946
ZFP36L2	-0.563358	-0.221852		0.000173956
FCF1	-0.563017	-0.988085		1.91908e-11
EP400	-0.562999	-0.810638		7.83036e-06
MYT1L	-0.562749	-0.22466		1.99352e-08
ARFRP1	-0.562377	-0.561063		0.489496
SDHD	-0.56233	-0.66602		0.000332048
LSM5	-0.56206	-0.574641		0.328362
PSMG1	-0.562016	-0.64774		0.00944408
SPAG5	-0.561856	-0.300059		0.000973253
CBWD2	-0.561623	-0.719404		3.01938e-05
TAF7	-0.56102	-0.82361		2.64184e-08
SENP6	-0.560547	-0.905948		4.66526e-08
OXSM	-0.559419	-0.217673		2.17568e-06
BUD13	-0.558423	-0.599436		0.123669
TIMM22	-0.557956	-0.452086		0.00172364
TUBD1	-0.557641	-0.358482		0.000501258
TBCE	-0.557011	-0.524516		0.17946
AAAS	-0.556479	-0.406341		9.80444e-06
RPF2	-0.556161	-0.719574		1.80806e-07
CLASRP	-0.555948	-0.419254		2.4494e-06
TNNT2	-0.55509	-0.519637		0.624604
SNRNP40	-0.553247	-0.68442		7.38662e-06
COA6	-0.553144	-0.381443		3.40899e-06
MRPL15	-0.553086	-0.617158		0.137605
C19orf53	-0.552596	-0.621717		0.000254881
NDUFB6	-0.552576	-0.532644		0.477771
MRPS21	-0.551811	-0.804536		1.87688e-07
FAM98B	-0.55106	-0.407632		0.00883184
GTF2E1	-0.550364	-0.875125		1.48543e-08
SPC25	-0.549828	-1.00034		3.78515e-09
SCFD1	-0.549718	-0.869177		1.68022e-12
RILPL2	-0.549553	-0.233268		1.15577e-09
VPS45	-0.549314	-0.336998		0.000159065
PPIA	-0.549171	-0.533414		0.858974
ESF1	-0.549022	-0.808109		2.11353e-06
BMS1	-0.548624	-0.917395		3.39678e-14
DDX19A	-0.548163	-0.556378		0.657687
MGEA5	-0.547548	-0.226255		2.80791e-06
HIST1H2BM	-0.547436	-0.597045		0.199523
IRS2	-0.547251	-0.339706		0.111338
FNTA	-0.54721	-0.52512		0.686288
FAM60A	-0.547121	-0.423494		0.0702057
ZFR	-0.546942	-0.304733		2.80775e-05
EIF3J	-0.546632	-0.397553		1.10121e-05
UBE4B	-0.54619	-0.287307		0.0334566
NDUFA2	-0.546035	-0.451058		0.34461
TTF1	-0.544575	-0.314238		3.17577e-07
TAF2	-0.544323	-0.603411		0.703353
CTNNBL1	-0.543862	-0.745837		3.29768e-10
NDUFV1	-0.543264	-0.222469		5.0929e-05
ZNF407	-0.543074	-0.590181		0.142354
SETDB1	-0.542759	-0.483712		0.374807
GOLGA8R	-0.542574	-0.310391		2.49249e-07
FDX1	-0.542481	-0.339652		2.64737e-06
GTF2A2	-0.541856	-1.00319		6.24418e-10
TERF1	-0.54164	-0.594803		0.0835329
VHL	-0.541206	-0.884418		0.000209218
NBAS	-0.540088	-0.54543		0.424546
NRBP1	-0.540026	-0.77657		7.03436e-05
SMG6	-0.539788	-0.842805		1.14309e-07
PDCD7	-0.539212	-0.466251		9.75105e-06
TAF10	-0.539044	-0.632565		0.0126917
FDX1L	-0.537908	-0.296287		4.47968e-09
LSM6	-0.537176	-0.798891		2.83302e-06
TIMM13	-0.537159	-0.694991		0.00261585
RNF168	-0.537151	-0.509201		0.210936
RSL1D1	-0.536994	-0.965327		7.93421e-10
NPM1	-0.536928	-0.490025		0.129808
NOL7	-0.536018	-0.628435		0.0536137
TCOF1	-0.535397	-0.528682		0.880559
FBXO5	-0.535367	-0.833351		2.61159e-06
LENG1	-0.535079	-0.3473		2.84768e-06
DCTN6	-0.534913	-0.928506		8.23025e-07
C19orf70	-0.534616	-0.292588		3.00279e-06
ZBTB7B	-0.534116	-0.218755		8.5855e-08
CHGA	-0.533687	-0.393983		3.18022e-05
RPF1	-0.533599	-0.649836		0.00167198
GOLGA8N	-0.533334	-0.359478		5.58975e-05
PTAR1	-0.533039	-0.328821		0.0386348
CAND1	-0.533033	-0.354284		0.00319439
MRPS10	-0.532848	-0.48907		0.100015
PI4KA	-0.532842	-0.804299		1.14705e-08
C7orf26	-0.532816	-0.477628		0.406277
TXN	-0.531855	-1.07492		2.16967e-22
CENPH	-0.531284	-0.64188		9.52775e-05
FAM210A	-0.531044	-0.312785		5.26899e-08
KDSR	-0.530922	-0.337107		0.000179254
BRIP1	-0.53092	-0.333149		0.00351344
KIAA1429	-0.530736	-0.789239		2.39683e-07
KIF14	-0.530424	-0.504952		0.0854932
DDX11	-0.530335	-0.714464		0.000102992
SKA1	-0.530235	-0.372343		0.0252423
RAD1	-0.529735	-0.338303		4.55253e-06
KATNB1	-0.529308	-0.492525		0.271005
IK	-0.529271	-0.971537		3.51876e-15
PPIE	-0.529185	-0.640189		0.00514096
EIF3L	-0.528873	-0.38529		0.0392274
ICMT	-0.528148	-0.252869		0.000157464
OPA1	-0.527836	-0.397738		0.00569024
LSM3	-0.527305	-0.884923		8.26234e-12
WAC	-0.524853	-0.385539		3.31732e-05
SRFBP1	-0.524821	-0.747174		2.04196e-07
BRCA1	-0.524812	-0.539282		0.716189
CUL7	-0.524603	-0.346504		2.36258e-05
GEMIN6	-0.524601	-0.82693		1.65432e-09
BRF1	-0.52427	-0.789245		5.74903e-06
MRPS7	-0.52356	-0.534068		0.726604
KANSL1	-0.523242	-0.431121		0.00417853
SUPT4H1	-0.523132	-0.452942		0.0221761
MRPL14	-0.523013	-0.598912		0.022296
HECTD1	-0.522655	-0.472726		0.397491
MRPL40	-0.522518	-0.390283		0.00558005
EMC4	-0.522488	-0.514569		0.585535
ATP13A1	-0.521851	-0.235318		1.28751e-06
CDK12	-0.521637	-0.347623		5.44052e-05
SDHC	-0.521175	-0.523778		0.407303
EXOSC9	-0.520615	-0.52967		0.811768
HAUS2	-0.519144	-0.20289		1.79839e-08
MTCH2	-0.518947	-0.215775		3.02665e-06
NDUFB8	-0.518793	-0.447936		0.134658
MED6	-0.518274	-0.867799		4.60117e-09
PEX26	-0.518193	-0.277862		4.68756e-05
CASC5	-0.518116	-0.505497		0.814737
GTF2E2	-0.517064	-0.71992		0.0072826
SAP130	-0.516389	-0.427198		0.0378374
SSBP1	-0.515927	-0.446107		0.00939265
ACAD9	-0.51543	-0.244655		0.000230984
STUB1	-0.515318	-0.289281		5.08856e-06
BORA	-0.515278	-0.86746		7.15597e-11
TAF1D	-0.515077	-0.495709		0.833812
NHLRC2	-0.51301	-0.793048		0.000120917
BRD8	-0.510999	-0.371269		1.96768e-05
MED26	-0.510957	-0.797265		1.20825e-08
KLHL11	-0.510828	-0.462721		0.428097
TOMM70A	-0.510637	-0.247664		0.00017987
COX5B	-0.51045	-0.519908		0.855216
TTK	-0.510231	-0.733062		2.5525e-05
DYNLRB1	-0.509841	-1.33511		2.41703e-13
BRD1	-0.509718	-0.209933		4.12574e-05
SOS1	-0.509464	-0.241604		0.0154497
ATPAF2	-0.509239	-0.210587		9.03201e-10
HIST1H2BI	-0.509155	-0.332066		2.33154e-05
WRAP53	-0.509146	-0.287026		1.5878e-07
RPS19BP1	-0.508629	-0.539506		0.957444
ZBED2	-0.50808	-0.216588		3.94941e-07
TPR	-0.50759	-0.777633		2.14027e-07
MTRNR2L8	-0.507066	-0.487211		0.889059
EMC2	-0.506944	-0.299667		2.09205e-06
SLC25A3	-0.506764	-0.53928		0.00680113
CMIP	-0.506122	-0.303392		0.000488456
DPY19L2	-0.505876	-0.481572		0.142911
EIF3M	-0.50562	-0.871449		6.97758e-10
MCRS1	-0.505577	-0.394029		4.01543e-05
NUP54	-0.505318	-0.569937		0.129755
WDR26	-0.505021	-0.465031		0.0113994
PAF1	-0.504983	-0.737596		2.51841e-07
VPS72	-0.504965	-0.404317		0.0202989
MRPL47	-0.504528	-0.297238		3.51648e-06
MRPL19	-0.50394	-0.413696		0.00162167
NDUFA11	-0.503878	-0.514653		0.509388
FAM122A	-0.503325	-0.342132		0.00100563
RPL29	-0.50242	-0.42705		0.0807062
GEMIN2	-0.502398	-0.303842		2.18949e-07
HEATR3	-0.502086	-0.26093		0.00306271
ACD	-0.501731	-0.369049		0.00159937
FH	-0.501642	-0.279931		4.2745e-08
EIF3F	-0.501524	-0.740809		1.87522e-07
HIST1H4K	-0.501482	-0.249092		0.0038023
LAIR1	-0.500768	-0.20233		7.02234e-07
VPS51	-0.500428	-0.706909		5.39783e-05
TUBGCP4	-0.50037	-0.797203		1.36668e-09
INTS8	-0.500209	-0.611199		0.00494955
SREBF1	-0.500132	-0.396187		0.125258
CFDP1	-0.50007	-0.526271		0.238896
RANBP1	-0.499883	-0.291143		8.4503e-05
PDS5A	-0.499479	-0.329371		0.040113
CGB2	-0.499418	-0.0626374		4.237e-10
CCNB1	-0.499391	-0.640228		0.0877131
ZZZ3	-0.499358	-0.294346		0.00281283
HIST1H2BO	-0.498935	-0.257615		2.43967e-07
FAM136A	-0.497979	-0.496799		0.135866
REV3L	-0.497026	-0.562827		0.0222095
UBE2G2	-0.496692	-0.312938		0.00143734
ATP5I	-0.496549	-0.611874		5.61955e-06
ARPC2	-0.496358	-0.376902		0.0010849
MRPS18C	-0.496053	-0.323097		7.17532e-05
HIST1H2BJ	-0.495315	-0.895628		2.42052e-12
TBC1D3C	-0.495233	-1.56659		7.97314e-23
ZNF367	-0.49446	-0.187972		3.90011e-07
C1QBP	-0.494325	-0.452964		0.349205
AP1G1	-0.493329	-0.110533		4.10434e-07
PRMT7	-0.492972	-0.188924		0.000262526
STIP1	-0.492813	-0.158002		3.50518e-07
TBC1D17	-0.492613	-0.00972823		2.04943e-11
GIGYF2	-0.49256	-0.164329		5.60185e-08
HIST1H2AD	-0.492556	-0.293646		0.000145242
SFSWAP	-0.492343	-0.630259		1.34049e-07
PRKAA1	-0.492031	0.0139256		2.99569e-09
E2F3	-0.491787	-0.303832		0.0100129
LCN10	-0.491425	-0.342871		9.70766e-06
CTDNEP1	-0.491257	-0.336553		0.0377767
MRPL32	-0.491161	-0.527534		0.00394609
AGAP5	-0.490839	-0.488912		0.399077
RPL39L	-0.49059	0.0906925		1.14955e-12
DDX6	-0.490525	-0.604322		0.00177425
UGP2	-0.490507	-0.282768		2.22378e-05
ARID3A	-0.490506	-0.387582		0.0897763
ELP2	-0.490445	-0.630672		5.6371e-08
CCDC12	-0.49018	-0.308497		1.24363e-09
RNASEH2C	-0.490085	-0.430093		0.557634
CCDC130	-0.48974	-0.695935		8.71168e-06
NOLC1	-0.489657	-0.537694		0.0027444
C14orf93	-0.489	-0.0470767		3.68552e-11
C17orf50	-0.48895	-0.255447		2.8651e-08
VRTN	-0.488879	-0.106851		2.55994e-13
CENPC	-0.488725	-0.515314		0.446854
IWS1	-0.488531	-0.124549		9.88593e-06
TTC4	-0.488445	-0.660875		1.33446e-06
SMARCD2	-0.488418	-0.0939374		5.9387e-06
ANKRD17	-0.48831	-0.282907		2.33121e-05
CIAPIN1	-0.487816	-0.825129		7.77451e-18
DROSHA	-0.487742	-0.330078		7.5075e-06
EIF5AL1	-0.487651	-0.225581		1.73002e-06
MIS12	-0.487641	-0.646254		0.000197912
PRKAR1A	-0.487372	-0.131092		9.89401e-06
MOGS	-0.487161	-0.272391		0.00276546
SRP68	-0.487016	-0.664162		7.01396e-06
GON4L	-0.48689	-0.344635		4.92257e-05
RABIF	-0.486805	-0.406241		0.672385
CLEC11A	-0.486513	0.0592405		2.12109e-10
HIST1H2BE	-0.485968	-0.592617		0.000316906
HIST1H2AG	-0.485687	-0.159425		1.2026e-07
SMG7	-0.485364	-0.406044		0.0146481
VPS35	-0.485287	-0.490358		0.375011
HMGB1	-0.485052	-0.431787		0.266461
GTF2F1	-0.485031	-0.356459		8.53297e-07
CHMP3	-0.48476	-0.624313		0.000395605
CHCHD3	-0.484124	-0.198027		3.02135e-05
SIK3	-0.483992	0.0282113		3.87134e-07
FGD5	-0.483989	-0.186088		7.08189e-09
STAT5B	-0.483432	-0.12074		0.000634358
EFTUD1	-0.483173	-0.718921		1.01771e-06
PLA2G4E	-0.48316	-0.13421		4.00277e-09
ATP2B1	-0.482999	-0.123624		8.65615e-05
CASC3	-0.482499	-0.301429		6.80319e-07
DDIT3	-0.482131	-0.131219		1.32382e-08
SPDL1	-0.481878	-0.643482		3.4559e-07
USP32	-0.481874	-0.105717		0.000482714
MRPL49	-0.481648	-0.690368		2.05873e-09
SPTBN5	-0.481235	-0.0390684		2.83354e-10
EIF3H	-0.480671	-0.776663		7.04466e-06
GLRX3	-0.480623	-0.373795		0.136803
HEXIM1	-0.479741	-0.259703		0.00029043
FZR1	-0.479622	-0.217589		4.05485e-05
EFR3A	-0.479447	-0.283008		1.10349e-05
TUBB8	-0.47895	-0.590448		0.00475182
RCE1	-0.478561	-0.172797		6.39578e-05
FANCA	-0.478158	-0.211528		0.000721281
EHMT1	-0.477957	-0.186696		2.79232e-06
SKIV2L	-0.477955	-0.206111		1.02537e-07
ATXN7L1	-0.477858	0.0725666		1.92793e-08
TUBGCP3	-0.477791	-0.746751		8.29435e-09
CLK3	-0.477763	-0.0706217		7.38674e-06
NGLY1	-0.477568	-0.198464		0.000788366
BASP1	-0.477174	0.147256		8.17159e-11
BOP1	-0.477139	-0.796146		4.79594e-06
CXXC1	-0.47701	-0.471604		0.312026
ACTG2	-0.476715	0.0326824		2.27554e-09
FLYWCH1	-0.476676	-0.138088		3.80767e-09
CWC25	-0.47605	-0.398375		0.00455718
GOT2	-0.476018	-0.138436		2.94452e-05
SLC38A2	-0.476	-0.245716		0.000236404
LYRM4	-0.475886	-1.15003		2.14583e-14
LEO1	-0.475701	-0.273103		4.2395e-05
TMEM8A	-0.475611	-0.0844718		6.51379e-08
MRPL52	-0.47537	-0.0867555		1.11697e-09
NFYC	-0.475309	-0.751145		6.32604e-08
YBX1	-0.474974	-0.613703		8.95951e-05
TBL1XR1	-0.474651	-0.308657		0.014569
NSRP1	-0.474616	-0.333565		0.00198087
PPFIA4	-0.474441	-0.186068		6.23437e-08
EXOC8	-0.474015	-0.385978		0.133198
ANAPC15	-0.47374	-0.626269		1.42345e-05
CHD1	-0.473733	-0.251287		0.000310609
HNRNPM	-0.473672	-0.853838		8.75478e-09
H2AFJ	-0.473569	-0.146984		1.72747e-08
KRTAP10-6	-0.473218	0.0365805		1.28802e-08
LSM12	-0.47316	-0.36305		0.345567
RQCD1	-0.473034	-0.515883		0.393145
MCAT	-0.472791	-0.202146		0.00195725
NSMCE2	-0.472678	-0.439507		0.0262431
DDX42	-0.472646	-0.896383		1.32139e-09
TAF1A	-0.472623	-0.387622		0.00239182
GSE1	-0.472325	-0.0432358		1.18172e-07
XRCC1	-0.472148	-0.346029		4.76138e-05
OTOF	-0.471953	-0.0313515		5.10839e-10
CTU1	-0.47189	-0.390011		0.0035641
ARGLU1	-0.4717	-0.665524		0.00058433
ZFYVE20	-0.471481	-0.281762		0.00014784
KEAP1	-0.470477	-0.159082		1.04832e-06
PREX1	-0.470259	-0.0980697		0.000494145
SUPT20H	-0.469907	-0.168156		8.17521e-07
WDHD1	-0.469817	-0.85473		1.95875e-11
MRE11A	-0.469739	-0.484633		0.699634
NASP	-0.468582	-0.411215		0.612375
MECR	-0.468155	-0.176751		1.04618e-06
MKL1	-0.46783	-0.200897		1.45228e-05
EED	-0.467802	-0.223082		0.000909481
HIST2H2BE	-0.467726	-0.313218		3.20314e-05
HSF1	-0.466908	-0.43228		0.721066
PPP1CA	-0.466871	-0.515519		0.105256
CENPV	-0.466861	-0.087225		1.91091e-07
MRPS9	-0.466809	-0.50067		0.0537074
DIDO1	-0.466517	-0.400812		0.157643
STRN	-0.466365	-0.485243		0.291693
TUBB3	-0.466204	-0.34482		2.24138e-05
INTS6	-0.465704	-0.736595		0.000560595
PIAS4	-0.465674	-0.149679		2.9855e-06
MRPL24	-0.465534	-0.387529		0.0128855
[truncated: 15,672 more rows]
