# Supplementary material for: IRF8 Is an AML-Specific Susceptibility Factor That Regulates Signaling Pathways and Proliferation of AML Cells
Source: Cancers (Basel). 2021 Feb 12;13(4):764. doi: 10.3390/cancers13040764 (PMC7917770; doi:10.3390/cancers13040764)
Supplement: Supplementary file 1 [file cancers-13-00764-s001.zip › TableS3.xlsx]

## Sheet: Tabelle1
Name	AML Type	CRISPR Score upon IRF8 KO	IRF8 Expression (log2(TPM+1))
OCIAML5	M4	-1.02561	6.98561
OCIAML2	M4	-1.00149	7.63118
EOL1	eosinophilic	-0.969683	7.14547
OCIAML3	M4	-0.929379	8.17542
PL21	M3	-0.769561	8.05387
MONOMAC1	M5	-0.753133	7.24127
THP1	M5	-0.741783	8.58946
MV411	M5	-0.703328	7.61846
SKM1	M5	-0.547016	5.27612
MOLM13	M5	-0.492979	7.02636
P31FUJ	-	-0.287418	7.97974
NB4	M3	0.0867462	3.83491
TF1	M6	0.110148	0.0565835
HL-60	M2	-	1.60407
KG1-alpha	-	-	3.0036
